# Supplementary material for: Determining breast cancer histological grade from RNA-sequencing data
Source: Breast Cancer Res. 2016 May 10;18:48. doi: 10.1186/s13058-016-0710-8 (PMC4862203; doi:10.1186/s13058-016-0710-8)
Supplement: Additional file 2 — Includes lists of genes and coefficients of each model. (XLSX 1361 kb) [file 13058_2016_710_MOESM2_ESM.xlsx]

## Sheet: Clinseq_TG_Gene
Coefficients	ENSEMBL_Gene_ID
-5.77996	(Intercept)
0.00516179	ENSG00000165434
0.00735572	ENSG00000204536
0.0021623	ENSG00000112312
0.00183855	ENSG00000196839
0.0130185	ENSG00000145386
0.016513	ENSG00000129810
-0.0300326	ENSG00000120690
0.00790541	ENSG00000117399
0.00935143	ENSG00000064313
0.00890051	ENSG00000102967
-0.00541726	ENSG00000180354
-0.0307297	ENSG00000083814
-0.00557441	ENSG00000138604
0.00188454	ENSG00000101084
-0.00945162	ENSG00000173258
-0.00893943	ENSG00000132837
0.000725354	ENSG00000166840
-0.0192726	ENSG00000182359
-0.0189589	ENSG00000136059
0.0144009	ENSG00000066279
0.0192614	ENSG00000198901
0.00690279	ENSG00000115163
0.0185168	ENSG00000137804
0.0158728	ENSG00000169607
-0.0144909	ENSG00000196605
0.0081825	ENSG00000184445
-0.00478553	ENSG00000154065
0.0033578	ENSG00000087842
0.0213329	ENSG00000170312
-0.00387938	ENSG00000138738
-0.0021156	ENSG00000120915
-0.0184672	ENSG00000150076
-0.00141674	ENSG00000164323
-0.00597619	ENSG00000170296
-0.00190451	ENSG00000197892
0.00401128	ENSG00000104375
0.0260467	ENSG00000122952
0.00788051	ENSG00000166881
0.0204332	ENSG00000175063
0.0052548	ENSG00000134321
0.0115076	ENSG00000102225
-0.0019721	ENSG00000019102
0.0109011	ENSG00000101447
0.0260814	ENSG00000197451
-0.000602719	ENSG00000189157
0.00134518	ENSG00000089685
0.0238894	ENSG00000113368
0.00802077	ENSG00000185885
-0.0261588	ENSG00000250210
-0.0077498	ENSG00000109762
0.00564174	ENSG00000114346
-0.000383427	ENSG00000175662
-0.0218602	ENSG00000116171
0.0116329	ENSG00000102100
0.0119904	ENSG00000035499
0.00675128	ENSG00000164983
0.00909016	ENSG00000168078
-0.0059902	ENSG00000248712
-0.0306834	ENSG00000163792
0.00606202	ENSG00000087586
0.0116088	ENSG00000173212
0.00888034	ENSG00000101057
0.00659311	ENSG00000131747
0.0133694	ENSG00000142945
-0.0292456	ENSG00000128891
0.00604036	ENSG00000072501
0.00323523	ENSG00000177380
0.0229607	ENSG00000173715
0.0153884	ENSG00000198826
-0.0209212	ENSG00000182255
0.000451541	ENSG00000176208
0.0055391	ENSG00000145979
-0.00361506	ENSG00000151778
0.0117211	ENSG00000121621
-0.000346579	ENSG00000105516
-0.00117146	ENSG00000136883
-0.00939265	ENSG00000159882
-0.0119988	ENSG00000145476
-0.0154279	ENSG00000221954
0.0385532	ENSG00000119969
-0.000320799	ENSG00000132376
0.0160251	ENSG00000196230
-0.00114146	ENSG00000124370
0.0133373	ENSG00000070756
-0.00126879	ENSG00000186952
0.0146589	ENSG00000096063
0.00795342	ENSG00000149554
-0.005241	ENSG00000129465
-0.00380349	ENSG00000147853
-0.0139152	ENSG00000198168
-0.0128265	ENSG00000178971
0.0057546	ENSG00000185480
-0.0208908	ENSG00000008226
0.00119054	ENSG00000127948
-0.00392881	ENSG00000171962
-0.00649538	ENSG00000083312
0.0100612	ENSG00000161888
0.0121156	ENSG00000129292
0.00955978	ENSG00000132436
-0.00372606	ENSG00000131373
0.0125504	ENSG00000148843
-0.0254668	ENSG00000173281
0.00303148	ENSG00000166197
0.00682341	ENSG00000156831
0.00502439	ENSG00000117632
0.00149186	ENSG00000094804
0.0112676	ENSG00000147649
0.0180019	ENSG00000088325
-0.000489647	ENSG00000204314
-0.0115569	ENSG00000135298
0.00196618	ENSG00000120802
0.0071626	ENSG00000164109
-0.00971043	ENSG00000163110
-0.00133181	ENSG00000152763
0.00978872	ENSG00000160949
0.00733448	ENSG00000187951
0.00362042	ENSG00000076382
-0.00810727	ENSG00000156671
0.00708129	ENSG00000128965
-0.0355644	ENSG00000169181
0.00208461	ENSG00000198554
-0.0014286	ENSG00000182224
0.00860963	ENSG00000163808
0.00608989	ENSG00000175305
0.00807364	ENSG00000104147
-0.0158589	ENSG00000129219
0.00639438	ENSG00000163507
0.00807315	ENSG00000100304
0.00118851	ENSG00000109685
0.00566196	ENSG00000112578
-0.00108843	ENSG00000135549
-0.00681393	ENSG00000128655
0.00443357	ENSG00000165490
0.0056789	ENSG00000138182
0.0105174	ENSG00000072571
-0.000960007	ENSG00000179094
0.00259458	ENSG00000136986
-0.00013138	ENSG00000171291
0.0115135	ENSG00000111247
-0.0370033	ENSG00000136156
-0.00675288	ENSG00000131781
-0.0113099	ENSG00000164117
0.00862622	ENSG00000160957
-0.0170381	ENSG00000121851
-0.00785055	ENSG00000166912
0.00670906	ENSG00000123485
0.0167417	ENSG00000122966
0.00995969	ENSG00000123388
-0.00712433	ENSG00000153814
-0.00338203	ENSG00000153896
0.0146265	ENSG00000183150
0.0305507	ENSG00000161904
0.00657269	ENSG00000182199
-0.000707658	ENSG00000138696
0.0132804	ENSG00000100526
-0.00996741	ENSG00000170893
-0.00551034	ENSG00000196345
0.0120202	ENSG00000011426
0.0140612	ENSG00000138180
0.0010875	ENSG00000123908
0.00696217	ENSG00000110721
-0.0143131	ENSG00000160226
0.00366167	ENSG00000103035
0.0164409	ENSG00000111206
0.000835812	ENSG00000205336
0.00130044	ENSG00000146731
0.00468439	ENSG00000173083
-0.00476942	ENSG00000116209
0.0244206	ENSG00000161800
-0.00941967	ENSG00000169814
0.0221291	ENSG00000104549
-0.0792526	ENSG00000144182
-0.00771162	ENSG00000100307
0.0178851	ENSG00000051180
0.019904	ENSG00000117724
0.00497386	ENSG00000178999
0.00114282	ENSG00000196747
0.00516404	ENSG00000101412
-0.0149693	ENSG00000167740
0.0039196	ENSG00000189057
0.016639	ENSG00000117650
-0.0153758	ENSG00000135999
-0.0228008	ENSG00000143337
-0.028155	ENSG00000187048
0.00249833	ENSG00000108106
0.0266926	ENSG00000138160
0.0188521	ENSG00000162063
0.00562767	ENSG00000149636
-0.00612757	ENSG00000151687
0.0100944	ENSG00000173898
0.0127998	ENSG00000169679
-0.00208073	ENSG00000177551
0.0284853	ENSG00000104413
0.000995811	ENSG00000125970
-0.000667802	ENSG00000118997
0.00504161	ENSG00000066855
0.00512326	ENSG00000154639
-0.0159341	ENSG00000136897
0.0101002	ENSG00000166803
0.00350876	ENSG00000105011
-0.00386292	ENSG00000112232
0.00539721	ENSG00000214160
-0.00124559	ENSG00000047648
-0.0254191	ENSG00000160584
0.0103952	ENSG00000093009
0.0059091	ENSG00000164087
0.00972052	ENSG00000178409
0.00756893	ENSG00000112742
-0.00321183	ENSG00000171055
0.0157265	ENSG00000166851
0.00576663	ENSG00000189159
0.000822635	ENSG00000085999
0.00682734	ENSG00000197472
-0.000471865	ENSG00000165269
-0.0016268	ENSG00000189241
-0.0155878	ENSG00000170634
0.0127757	ENSG00000073111
0.0185625	ENSG00000156970
0.0149403	ENSG00000104412
0.00894704	ENSG00000075218
-0.0157239	ENSG00000175664
-0.00640867	ENSG00000110318
0.00521396	ENSG00000103042
0.0112847	ENSG00000088305
0.00696883	ENSG00000175334
-0.000306864	ENSG00000169313
-0.0146948	ENSG00000077254
-0.0528453	ENSG00000136936
-0.023815	ENSG00000142046
0.0197467	ENSG00000127564
0.00377652	ENSG00000175643
0.00726529	ENSG00000172167
-0.00894812	ENSG00000105792
0.00802555	ENSG00000171848
-0.0238172	ENSG00000150938
-0.0148999	ENSG00000005812
0.00183042	ENSG00000187741
0.0168543	ENSG00000135451
0.00466784	ENSG00000125864
0.0080652	ENSG00000080824
-0.0116323	ENSG00000160695
0.0152532	ENSG00000146670
0.00135856	ENSG00000254986
-0.00781259	ENSG00000179029
0.000597035	ENSG00000184357
-0.0336142	ENSG00000108590
0.000735813	ENSG00000090861
0.00702923	ENSG00000137135
0.00628431	ENSG00000143476
0.00817886	ENSG00000242372
0.0221218	ENSG00000134057
-0.0116035	ENSG00000170959
-0.0322234	ENSG00000081386
0.0089404	ENSG00000006451
0.00598671	ENSG00000178295
-0.00723977	ENSG00000165487
3.05282e-05	ENSG00000196550
0.0229593	ENSG00000118193
-0.000166915	ENSG00000075886
0.00428589	ENSG00000233822
-0.0148633	ENSG00000248487
0.00599514	ENSG00000139354
0.00268652	ENSG00000120963
0.00872492	ENSG00000069011
-0.00678251	ENSG00000244754
0.0103652	ENSG00000029993
0.00574217	ENSG00000113758
-0.00290051	ENSG00000042317
0.0184371	ENSG00000237649
-0.00661319	ENSG00000152404
0.00529166	ENSG00000173894
-0.0188001	ENSG00000099960
-0.00346798	ENSG00000168065
-0.00338063	ENSG00000176533
-0.0035398	ENSG00000154864
-0.0214781	ENSG00000170222
-0.0247292	ENSG00000179057
-0.0100049	ENSG00000169507
0.0018656	ENSG00000163362
0.0162833	ENSG00000186185
0.00118239	ENSG00000167553
-0.00180828	ENSG00000140287
0.00740352	ENSG00000120533
0.0299761	ENSG00000013810
0.0103088	ENSG00000167977
0.0187724	ENSG00000137807
0.0210057	ENSG00000129173
0.000218405	ENSG00000163535
0.0334871	ENSG00000175216
-0.0307515	ENSG00000008311
0.000332753	ENSG00000173638
0.0127567	ENSG00000164934
0.0197764	ENSG00000140525
0.0189652	ENSG00000149503
0.0176924	ENSG00000112984
0.00617879	ENSG00000147536
0.00395304	ENSG00000117984
0.0217212	ENSG00000006625
-0.0313641	ENSG00000109775
0.00309267	ENSG00000146410
0.0111506	ENSG00000109805
0.0137453	ENSG00000184575
0.0170991	ENSG00000120526
0.0150373	ENSG00000165912
0.0169117	ENSG00000164611
-0.000731527	ENSG00000124092
-0.0186202	ENSG00000141295
0.0205971	ENSG00000135094
0.0112716	ENSG00000167767
0.00471663	ENSG00000010292
-0.0175736	ENSG00000257335
-0.00589018	ENSG00000002745
-0.012449	ENSG00000109738
0.0175821	ENSG00000197275
0.00856834	ENSG00000254726
0.00439725	ENSG00000077935
0.0160035	ENSG00000077152
0.0135926	ENSG00000138111
0.00755814	ENSG00000166451
-0.0213407	ENSG00000135842
-0.00291059	ENSG00000170310
0.00305488	ENSG00000065600
0.00781313	ENSG00000155506
0.0134838	ENSG00000102384
-0.00210877	ENSG00000168280
0.0132513	ENSG00000051341
0.0143661	ENSG00000121152
-0.00425139	ENSG00000144369
0.0130302	ENSG00000140534
-0.0140715	ENSG00000170615
0.0222481	ENSG00000101003
0.0217133	ENSG00000157456
0.00712622	ENSG00000144554
-0.00517841	ENSG00000135315
-0.108957	ENSG00000181927
0.00576844	ENSG00000185507
0.0154176	ENSG00000165304
-0.0205955	ENSG00000181004
0.0118794	ENSG00000128944
-0.000973198	ENSG00000169126
-0.00760511	ENSG00000115526
0.00615211	ENSG00000101407
-0.0162525	ENSG00000130958
0.000588589	ENSG00000165480
0.00228738	ENSG00000139734
-0.0140267	ENSG00000117245
0.0103309	ENSG00000040275
0.0153719	ENSG00000158402
0.0130096	ENSG00000120539
-0.0224561	ENSG00000115325
0.00464272	ENSG00000228716
-0.00505329	ENSG00000137486
-0.0550512	ENSG00000166363
0.00450206	ENSG00000071539
0.0146534	ENSG00000187140
0.0112513	ENSG00000095951
-0.0108905	ENSG00000177489
0.0139196	ENSG00000164924
0.0142043	ENSG00000119888
0.00472285	ENSG00000168061
-0.00359453	ENSG00000158828
0.0142247	ENSG00000111665
0.00700868	ENSG00000097046
0.0274134	ENSG00000111602
0.00462086	ENSG00000164610
0.011677	ENSG00000123473
0.0155095	ENSG00000138778
-0.00570657	ENSG00000153234
-0.0289152	ENSG00000127720
0.000504945	ENSG00000124207
-0.00739389	ENSG00000157214
0.0199057	ENSG00000090889
0.00470146	ENSG00000134690
0.00983153	ENSG00000174371
-0.0333773	ENSG00000172748
0.0119304	ENSG00000065328
-0.00679523	ENSG00000174326
-0.00730122	ENSG00000138756
-0.00336567	ENSG00000123933
-0.0124753	ENSG00000099840
0.010139	ENSG00000092853
0.00469972	ENSG00000154839
-0.00146548	ENSG00000158113
-0.00316278	ENSG00000121440
0.000349317	ENSG00000148735
-0.00560472	ENSG00000157150
0.0125014	ENSG00000126001
0.00380248	ENSG00000091651
0.00467864	ENSG00000159184
-0.00172401	ENSG00000115840
-0.00754007	ENSG00000149575
0.00403524	ENSG00000152253
0.00159346	ENSG00000184661
-8.21716e-05	ENSG00000138613
0.00299079	ENSG00000186193
0.0175613	ENSG00000126787
0.0175575	ENSG00000024526
-0.00281866	ENSG00000197776
0.0198218	ENSG00000186871
-0.0125781	ENSG00000101290
0.0116467	ENSG00000106462
0.00914183	ENSG00000007968
-0.0060484	ENSG00000117154
-0.0292308	ENSG00000078579
-0.0438361	ENSG00000136932
0.0165035	ENSG00000137812
0.00943993	ENSG00000118707
-0.022103	ENSG00000269755
-0.00488447	ENSG00000187123
0.0227913	ENSG00000148773
-0.0187725	ENSG00000136710
0.00177103	ENSG00000204394
-0.00709639	ENSG00000136457
-0.00540323	ENSG00000261701
0.00596686	ENSG00000138346
0.00199783	ENSG00000197299
0.0160885	ENSG00000128408
-0.00521287	ENSG00000163093
-0.0162646	ENSG00000239474
0.00282729	ENSG00000166986
0.0111617	ENSG00000136982
-0.0213287	ENSG00000167434
0.00961722	ENSG00000183856
0.0154317	ENSG00000153774
0.0274654	ENSG00000135476
-0.019325	ENSG00000197208
-0.017355	ENSG00000148672

## Sheet: Clinseq_TG_Iso
Coefficients	ENSEMBL_Transcript_ID
-18.1008	(Intercept)
0.0247746	ENST00000442720
0.139729	ENST00000529653
-0.193275	ENST00000317398
-0.0111674	ENST00000545652
-0.0133958	ENST00000545156
0.0948775	ENST00000560177
0.0513562	ENST00000395284
0.0484729	ENST00000352551
0.169384	ENST00000372568
0.0237856	ENST00000537317
0.0972776	ENST00000504788
-0.0715831	ENST00000264694
-0.0848624	ENST00000407246
0.129264	ENST00000376521
0.220342	ENST00000599165
0.0299045	ENST00000540737
0.0243034	ENST00000526270
-0.131133	ENST00000554617
-0.0606933	ENST00000556324
-0.0703855	ENST00000555242
0.138121	ENST00000371327
-0.0777372	ENST00000244217
0.0380152	ENST00000519004
0.00921965	ENST00000519100
-0.0139621	ENST00000586113
-0.0147949	ENST00000354193
-0.00643812	ENST00000310455
-0.0479105	ENST00000317968
0.00449988	ENST00000423525
0.0202754	ENST00000432118
0.0841351	ENST00000352618
0.0135138	ENST00000243082
0.00269336	ENST00000506578
0.019809	ENST00000438444
0.000909193	ENST00000359843
0.0503709	ENST00000551016
0.00728656	ENST00000523430
0.00704249	ENST00000265896
0.223188	ENST00000574388
0.140411	ENST00000382643
0.0567859	ENST00000366955
0.0991447	ENST00000260731
0.0364881	ENST00000535254
0.031798	ENST00000358397
0.251503	ENST00000396259
0.00591606	ENST00000296484
0.0164033	ENST00000300093
0.00722095	ENST00000423980
0.0223688	ENST00000353855
-0.0051947	ENST00000370794
0.0232798	ENST00000382240
-0.0545787	ENST00000280527
0.0064021	ENST00000520424
0.0142487	ENST00000275517
-0.089142	ENST00000533151
0.0902622	ENST00000506572
0.0718275	ENST00000508407
-0.124096	ENST00000303697
-0.0185744	ENST00000597505
0.08962	ENST00000367350
0.130767	ENST00000552854
0.0263169	ENST00000265340
-0.317334	ENST00000446957
0.0295198	ENST00000419110
-0.129937	ENST00000331200
-0.0161054	ENST00000282251
0.0356763	ENST00000587309
0.0394181	ENST00000313288
0.0504129	ENST00000527884
0.00358954	ENST00000250024
0.0216427	ENST00000508792
0.104671	ENST00000275428
0.150304	ENST00000298838
0.147117	ENST00000257549
0.0290848	ENST00000466011
-0.00437171	ENST00000509282
0.0755915	ENST00000336148
0.0466912	ENST00000367274
0.0288776	ENST00000534136
0.0601021	ENST00000374523
0.017566	ENST00000451165
-0.0729571	ENST00000367511
-0.00646347	ENST00000361209
0.102808	ENST00000262460
0.133368	ENST00000288207
0.0630943	ENST00000379081
-0.0416859	ENST00000314218
0.0092106	ENST00000400324
-0.179657	ENST00000464613
-0.0413345	ENST00000420843
0.0182695	ENST00000329420
0.00752483	ENST00000379388
0.0728756	ENST00000490733
0.0691102	ENST00000553532
0.00139492	ENST00000375604
-0.0706798	ENST00000359060
0.0311639	ENST00000582469
0.0623828	ENST00000374403
-0.0234044	ENST00000392717
0.289618	ENST00000345865
-0.00167021	ENST00000422535
0.13135	ENST00000514252
0.0294734	ENST00000395425
0.000566742	ENST00000247191
0.0536111	ENST00000456315
0.0496375	ENST00000373657
-0.0905727	ENST00000538780
0.0392654	ENST00000368654
0.0276061	ENST00000395927
-0.0350972	ENST00000506119
0.0387249	ENST00000547665
-0.0803951	ENST00000200652

## Sheet: TCGA_TG_Gene
Coefficients	ENSEMBL_Gene_ID
0.951731	(Intercept)
-0.0366471	ENSG00000115844
0.00503819	ENSG00000129810
-0.0779256	ENSG00000150628
-0.0127727	ENSG00000204740
0.0448919	ENSG00000101082
0.0383176	ENSG00000169607
0.0964642	ENSG00000102144
-0.232031	ENSG00000176723
0.101965	ENSG00000102900
-0.0663822	ENSG00000041880
-0.0193613	ENSG00000173114
0.0262672	ENSG00000170312
-0.0239229	ENSG00000197892
-0.157414	ENSG00000106686
0.0448259	ENSG00000175063
-0.0126841	ENSG00000006283
-0.00785031	ENSG00000183032
-0.0104425	ENSG00000100577
0.061348	ENSG00000087586
0.0370667	ENSG00000101057
0.0208644	ENSG00000131747
-0.05338	ENSG00000141449
-0.0261516	ENSG00000215910
-0.0124683	ENSG00000074527
-0.0109316	ENSG00000109047
-0.00715985	ENSG00000175287
-0.00374516	ENSG00000082175
-0.0600686	ENSG00000171962
0.0344803	ENSG00000088325
0.000108157	ENSG00000076382
0.0137522	ENSG00000072571
0.00909919	ENSG00000138180
0.0312587	ENSG00000103035
-0.0164623	ENSG00000174599
0.0286909	ENSG00000161800
-0.0570685	ENSG00000134020
0.012716	ENSG00000178999
0.0149945	ENSG00000101412
-0.0231039	ENSG00000099769
0.0532376	ENSG00000162063
-0.0728296	ENSG00000140527
0.070703	ENSG00000093009
0.015357	ENSG00000166851
0.0272018	ENSG00000075218
-0.00434611	ENSG00000136936
0.0641009	ENSG00000123416
0.00312109	ENSG00000171848
-2.62795e-05	ENSG00000160182
0.0638637	ENSG00000135451
-0.0172006	ENSG00000196275
0.0347959	ENSG00000150753
0.00863072	ENSG00000146670
0.050588	ENSG00000090861
-0.0169006	ENSG00000170959
-0.0197348	ENSG00000183346
-0.00967137	ENSG00000163491
-0.251891	ENSG00000042317
-0.0116444	ENSG00000165406
-0.0430808	ENSG00000198894
0.0431219	ENSG00000173894
0.0480779	ENSG00000070010
0.0619059	ENSG00000129173
0.0299207	ENSG00000103257
0.0100859	ENSG00000146410
0.00826286	ENSG00000109805
0.0524138	ENSG00000184575
-0.00738004	ENSG00000153029
-0.0522534	ENSG00000171817
0.0274196	ENSG00000147570
0.0240881	ENSG00000166451
-0.00807326	ENSG00000099622
0.00405613	ENSG00000102384
0.0228201	ENSG00000121152
0.0144439	ENSG00000165480
-0.0888736	ENSG00000236699
-0.000822968	ENSG00000149050
-0.0818506	ENSG00000188133
-0.0582647	ENSG00000119636
0.0239163	ENSG00000103121
-0.00334691	ENSG00000157388
0.00748208	ENSG00000164924
-0.0422108	ENSG00000250305
0.0320881	ENSG00000138778
0.0546517	ENSG00000090889
0.0148334	ENSG00000168411
-0.0344067	ENSG00000107014
0.0544214	ENSG00000091651
-0.135392	ENSG00000163749
-0.031869	ENSG00000154654
-0.0398985	ENSG00000163072
-0.00134778	ENSG00000136932
0.00780734	ENSG00000148773
0.000849738	ENSG00000197299
-0.0400149	ENSG00000163093
0.0442597	ENSG00000166986
0.0275267	ENSG00000135476

## Sheet: TCGA_TG_Iso
Coefficients	ENSEMBL_Transcript_ID
-6.07459	(Intercept)
-0.000518675	ENST00000375394
-0.0616951	ENST00000502270
-0.00580052	ENST00000565402
0.00203651	ENST00000338193
0.00846376	ENST00000442720
0.0431408	ENST00000514800
0.02286	ENST00000512781
0.025786	ENST00000478828
0.00506522	ENST00000244007
0.0493755	ENST00000262866
0.0584313	ENST00000373852
0.0427267	ENST00000216122
0.00448808	ENST00000279101
-0.00347511	ENST00000417171
6.53468e-05	ENST00000367409
-0.0201529	ENST00000457155
0.00650738	ENST00000379033
0.00546073	ENST00000414849
0.0257758	ENST00000569282
0.0100978	ENST00000491291
0.0276479	ENST00000373316
-0.13859	ENST00000564218
-0.0256669	ENST00000398755
0.0176639	ENST00000380420
0.0145976	ENST00000395284
0.00169453	ENST00000510146
-0.0337391	ENST00000491695
0.00504724	ENST00000558530
-0.00215443	ENST00000524189
-0.116727	ENST00000451763
0.0151923	ENST00000356455
0.0197104	ENST00000352551
0.00880659	ENST00000372568
0.0248345	ENST00000496085
-0.0179377	ENST00000505477
-0.00515153	ENST00000264866
-0.038754	ENST00000331299
-0.00705398	ENST00000557422
0.000653379	ENST00000273668
0.0188367	ENST00000595355
-0.01412	ENST00000556627
-0.0358898	ENST00000553586
0.039124	ENST00000305218
-0.0446406	ENST00000464950
0.0878312	ENST00000498289
0.0518721	ENST00000371356
0.0218902	ENST00000217026
0.00431411	ENST00000287706
0.0130345	ENST00000423485
-0.00512226	ENST00000488128
-0.0248028	ENST00000580732
-0.0053932	ENST00000560735
0.0130586	ENST00000520382
0.00166139	ENST00000539652
-0.0151152	ENST00000264676
-0.0347997	ENST00000510985
-0.0110317	ENST00000482358
0.00970128	ENST00000608868
-0.00412615	ENST00000518137
-0.0107778	ENST00000484713
-0.0131696	ENST00000267622
-0.00816272	ENST00000310045
-0.00657039	ENST00000367007
-0.00259886	ENST00000442837
-0.0158622	ENST00000469390
-0.0034863	ENST00000295297
0.0462142	ENST00000496775
-0.00589132	ENST00000522858
4.2512e-05	ENST00000209728
0.0748684	ENST00000532485
-0.00526554	ENST00000486655
0.00923251	ENST00000300403
0.0106885	ENST00000367553
0.0481459	ENST00000325180
0.0333288	ENST00000462400
0.0309437	ENST00000395842
0.000179912	ENST00000378976
-0.066347	ENST00000356864
-0.0616822	ENST00000554271
-0.0132847	ENST00000489228
0.0156262	ENST00000423525
-0.0105904	ENST00000376233
0.0229968	ENST00000358715
-0.0269755	ENST00000381365
-0.00372877	ENST00000392748
-0.0115398	ENST00000462733
-0.0231996	ENST00000425929
0.0209579	ENST00000532846
-0.00680005	ENST00000273179
-0.0134015	ENST00000597721
0.0289868	ENST00000447332
0.0563984	ENST00000397641
-0.00853654	ENST00000320203
0.0283536	ENST00000554467
0.0201009	ENST00000550787
-0.0136173	ENST00000349243
-0.00631966	ENST00000402260
-0.0159409	ENST00000326317
-0.0686076	ENST00000310754
0.0671315	ENST00000312377
0.0202008	ENST00000573637
-0.0145925	ENST00000256404
-0.00160574	ENST00000557117
0.0153209	ENST00000534871
0.00171643	ENST00000585124
0.0275719	ENST00000343380
-0.010557	ENST00000409343
-0.11379	ENST00000585807
-0.0226434	ENST00000448219
0.00126306	ENST00000264552
0.027651	ENST00000481278
0.000837721	ENST00000260731
-0.00837466	ENST00000274093
0.0104221	ENST00000361739
0.137706	ENST00000595077
0.00469698	ENST00000535254
-0.0432449	ENST00000591859
0.00395707	ENST00000340368
0.00121079	ENST00000502512
-0.0141907	ENST00000474774
0.0187672	ENST00000396259
-0.00402985	ENST00000554706
0.0352673	ENST00000263201
0.0330765	ENST00000370861
0.00195303	ENST00000337929
0.0116612	ENST00000556529
-0.029822	ENST00000469087
0.01052	ENST00000454366
0.0393198	ENST00000568233
0.0298476	ENST00000569436
0.0171259	ENST00000587481
-0.00713907	ENST00000262097
-0.0313953	ENST00000523744
-0.0123162	ENST00000428502
-0.0373872	ENST00000375128
-0.00476611	ENST00000438847
0.087142	ENST00000336023
-0.00807548	ENST00000572659
0.0183326	ENST00000300481
0.00363171	ENST00000304567
0.00486881	ENST00000548311
0.0704005	ENST00000550709
0.0306902	ENST00000257909
-0.0350293	ENST00000303586
-0.0161939	ENST00000451013
0.00375722	ENST00000503026
0.00518659	ENST00000261772
0.00727173	ENST00000483118
-0.00184602	ENST00000503240
0.00405563	ENST00000402338
-0.0238787	ENST00000303697
-0.00203663	ENST00000391720
0.0150448	ENST00000452533
-0.000192058	ENST00000379707
0.00320864	ENST00000248121
-0.00155427	ENST00000507439
-0.0215857	ENST00000428702
-0.000132377	ENST00000295720
-0.0826413	ENST00000356583
0.019697	ENST00000600289
0.0162023	ENST00000533114
-0.0297875	ENST00000361786
-0.00712265	ENST00000518686
0.0283478	ENST00000310942
-0.0294447	ENST00000562034
0.000968255	ENST00000287394
0.00930589	ENST00000418776
-0.00337366	ENST00000411583
-0.00546019	ENST00000548530
-0.0167802	ENST00000488477
0.0100869	ENST00000465162
0.0308888	ENST00000381344
0.00318479	ENST00000283006
0.0372514	ENST00000394266
0.0790702	ENST00000399523
0.00624481	ENST00000376335
-0.0124014	ENST00000409903
0.0150674	ENST00000304733
0.029912	ENST00000527884
-0.0180284	ENST00000460376
0.0582486	ENST00000409276
0.0353697	ENST00000597618
-0.0909058	ENST00000393063
0.013598	ENST00000565644
0.0303858	ENST00000420702
-0.00285334	ENST00000465098
0.00562975	ENST00000514176
0.0556668	ENST00000332707
-0.0187886	ENST00000257264
0.0332833	ENST00000519287
-0.00139507	ENST00000443313
-0.00692521	ENST00000309507
-0.00244621	ENST00000332503
-0.0131472	ENST00000512619
0.0437787	ENST00000336148
-0.013087	ENST00000371946
0.0502795	ENST00000566454
-0.00501767	ENST00000367580
0.00775071	ENST00000468918
-0.0240367	ENST00000589285
-0.00730346	ENST00000320936
0.0145072	ENST00000372927
-0.0308225	ENST00000482151
-0.00590996	ENST00000451717
0.0607186	ENST00000427946
0.00854683	ENST00000412006
-0.00722759	ENST00000400577
-0.0516181	ENST00000511393
-0.0065001	ENST00000468308
-0.00138278	ENST00000505203
-0.0296476	ENST00000259569
0.0382274	ENST00000566416
-0.0267964	ENST00000520489
-0.0607661	ENST00000420470
0.00409461	ENST00000330232
-0.0147606	ENST00000322522
-0.0156895	ENST00000278314
-0.0192422	ENST00000251108
-0.0135552	ENST00000394009
0.00187275	ENST00000521291
0.019321	ENST00000263997
-0.0602227	ENST00000524591
-0.0172754	ENST00000529978
-0.0371963	ENST00000554227
-0.00372306	ENST00000382743
0.000624628	ENST00000380026
0.0306467	ENST00000265148
-0.00180098	ENST00000241527
-0.0095867	ENST00000591804
0.0116976	ENST00000369705
-0.0213034	ENST00000391611
0.0239741	ENST00000374403
-0.00248613	ENST00000559780
-0.0447889	ENST00000569109
-0.018242	ENST00000295213
0.0140212	ENST00000361070
-0.0149762	ENST00000581521
-0.00195003	ENST00000495037
-6.1729e-05	ENST00000482383
-0.02957	ENST00000416837
0.0242865	ENST00000219097
-0.0405194	ENST00000400546
-0.00925213	ENST00000284894
0.0759307	ENST00000568572
0.00904096	ENST00000596380
0.00541019	ENST00000520193
-0.00448629	ENST00000373187
0.0506113	ENST00000377889
0.0158633	ENST00000272252
0.0186495	ENST00000482822
0.0251545	ENST00000373664
-0.00929271	ENST00000562168
0.0122048	ENST00000569798
0.00308184	ENST00000373501
0.0429022	ENST00000563447

## Sheet: Clinseq_SC_Gene_M
Coefficients	ENSEMBL_Gene_ID
2.234	(Intercept)
0.00597932	ENSG00000176102
0.0133149	ENSG00000165434
0.00552077	ENSG00000074219
-0.0618212	ENSG00000213672
0.00390489	ENSG00000145386
0.013885	ENSG00000184221
0.00116317	ENSG00000129810
0.0171282	ENSG00000124181
-0.00231382	ENSG00000173258
-0.00012493	ENSG00000132837
-0.00966951	ENSG00000123472
0.000407961	ENSG00000103485
0.00568114	ENSG00000066279
0.000146841	ENSG00000198901
0.0347802	ENSG00000123307
-0.0111065	ENSG00000008282
0.00174195	ENSG00000196352
0.000187856	ENSG00000137804
0.0454714	ENSG00000165417
0.00946776	ENSG00000169607
0.000826126	ENSG00000164266
0.00100315	ENSG00000135698
0.0120937	ENSG00000170312
-0.000145918	ENSG00000117480
-0.00868826	ENSG00000114904
-9.45225e-05	ENSG00000164323
0.00248816	ENSG00000166845
0.00977308	ENSG00000122952
0.00965962	ENSG00000175063
0.0121908	ENSG00000104901
0.000576667	ENSG00000102225
0.0106786	ENSG00000101447
0.000438773	ENSG00000089685
-0.00527653	ENSG00000188868
0.0148525	ENSG00000113368
-0.0189449	ENSG00000250210
0.000360576	ENSG00000114346
-0.0115321	ENSG00000137145
-0.00619987	ENSG00000204006
-0.00201132	ENSG00000079335
-0.00894681	ENSG00000075234
0.00134226	ENSG00000183421
-0.0109536	ENSG00000180787
-0.0252721	ENSG00000272414
-0.0080688	ENSG00000196268
0.00934265	ENSG00000105486
0.0018542	ENSG00000101057
-0.0113065	ENSG00000167113
-0.0180383	ENSG00000021852
-0.00631875	ENSG00000175764
-0.00857544	ENSG00000128891
-0.00751343	ENSG00000105879
-0.00628551	ENSG00000177239
-0.000446389	ENSG00000197992
0.0280214	ENSG00000165899
-0.00714988	ENSG00000150625
-0.0119619	ENSG00000136877
0.00364806	ENSG00000166670
0.0106993	ENSG00000206535
0.00693553	ENSG00000121621
0.00468439	ENSG00000174529
0.00413234	ENSG00000142149
0.00846862	ENSG00000119969
-0.00489162	ENSG00000000005
0.0116467	ENSG00000165566
-0.0363218	ENSG00000070388
-0.0194133	ENSG00000197013
0.00252	ENSG00000173991
-0.00561496	ENSG00000165118
-0.00625396	ENSG00000156049
0.00774912	ENSG00000196230
-0.00325828	ENSG00000172399
0.014753	ENSG00000203852
-0.0045991	ENSG00000215790
0.000288491	ENSG00000142619
-0.0004576	ENSG00000147853
-0.00406376	ENSG00000198168
-0.0169508	ENSG00000083312
0.00503685	ENSG00000128641
0.00450506	ENSG00000117632
-0.00504109	ENSG00000147588
0.0055112	ENSG00000088325
-0.00947258	ENSG00000152763
-0.000279342	ENSG00000153904
0.00286101	ENSG00000076382
-0.00254711	ENSG00000136147
-0.0509719	ENSG00000169181
0.000759527	ENSG00000198554
-0.0133883	ENSG00000129219
0.0136552	ENSG00000163507
-0.00437444	ENSG00000267314
0.00347691	ENSG00000109685
-0.000127856	ENSG00000166912
0.0031459	ENSG00000188064
-0.0241365	ENSG00000188266
0.00200538	ENSG00000122966
0.00730479	ENSG00000123388
-0.00328621	ENSG00000149499
-0.00471379	ENSG00000100399
-0.000309999	ENSG00000138696
0.00175481	ENSG00000100276
0.00501319	ENSG00000100526
-0.00761556	ENSG00000170893
0.00470374	ENSG00000138180
-0.00243462	ENSG00000125246
-0.00594556	ENSG00000171159
0.00222065	ENSG00000111206
-0.0200447	ENSG00000127080
0.00408534	ENSG00000161800
0.00149209	ENSG00000087460
0.025911	ENSG00000183629
2.73598e-05	ENSG00000184956
0.00357562	ENSG00000112655
-0.00507425	ENSG00000154328
-0.00782906	ENSG00000156345
0.011832	ENSG00000117724
-0.00649291	ENSG00000167740
0.00362416	ENSG00000117650
-0.00129818	ENSG00000187048
0.000378331	ENSG00000108106
0.0106116	ENSG00000138160
-0.0127103	ENSG00000159658
0.00703695	ENSG00000188886
0.0048342	ENSG00000149636
-0.00179969	ENSG00000085832
0.00213356	ENSG00000169679
-0.0612648	ENSG00000129824
0.00378574	ENSG00000171208
-0.002502	ENSG00000136897
0.00355801	ENSG00000184792
0.00109167	ENSG00000093009
-0.0282895	ENSG00000183921
0.00969114	ENSG00000178409
0.00373578	ENSG00000055208
0.0035377	ENSG00000112742
-0.00372191	ENSG00000114654
-0.0168292	ENSG00000146955
-0.000349805	ENSG00000009950
-0.000809442	ENSG00000162543
0.00325496	ENSG00000073111
-0.00183959	ENSG00000079435
0.00193669	ENSG00000156970
-0.0161969	ENSG00000187151
0.000841589	ENSG00000075218
0.00131622	ENSG00000205571
0.0475208	ENSG00000230667
-0.00766592	ENSG00000077254
-0.0197081	ENSG00000136936
0.00130925	ENSG00000127564
0.00194212	ENSG00000104812
-0.00867946	ENSG00000105792
0.00172234	ENSG00000171848
-0.0163834	ENSG00000150938
0.00401658	ENSG00000135451
-0.0156402	ENSG00000196275
-0.0110661	ENSG00000105819
-0.00416446	ENSG00000133316
-0.00796271	ENSG00000105219
0.00138386	ENSG00000254986
-0.00996835	ENSG00000179029
-0.0210059	ENSG00000117054
0.00844666	ENSG00000143476
0.00557501	ENSG00000134057
-0.00147862	ENSG00000170959
-0.0118442	ENSG00000081386
-0.00717261	ENSG00000187994
0.0131909	ENSG00000118193
-0.0653624	ENSG00000160396
-0.00168873	ENSG00000106018
-0.0234753	ENSG00000265264
0.00233397	ENSG00000144395
0.00237645	ENSG00000160606
-0.00240584	ENSG00000078487
0.00643455	ENSG00000237649
0.00293784	ENSG00000224186
0.00502308	ENSG00000178403
0.000970661	ENSG00000173894
0.019631	ENSG00000133265
0.00196271	ENSG00000174358
-0.00053465	ENSG00000078674
-0.0138485	ENSG00000099960
-0.00553625	ENSG00000170222
-0.00480989	ENSG00000180011
-0.0013852	ENSG00000117305
-0.011454	ENSG00000165275
0.00614935	ENSG00000100296
0.000944513	ENSG00000013810
0.0136163	ENSG00000114999
0.00432636	ENSG00000137807
0.00118314	ENSG00000129173
-0.000741458	ENSG00000187609
0.0254789	ENSG00000144583
0.00225155	ENSG00000140525
0.00615021	ENSG00000112984
0.00222355	ENSG00000149639
0.000662175	ENSG00000163209
0.00540908	ENSG00000006625
-0.00325154	ENSG00000182983
-0.0111243	ENSG00000167220
-0.00157002	ENSG00000174697
0.000529461	ENSG00000164611
-0.0104953	ENSG00000141295
0.00188268	ENSG00000130561
-0.0160198	ENSG00000106351
0.0117305	ENSG00000094631
-0.02077	ENSG00000002745
-0.00363628	ENSG00000109738
0.0113656	ENSG00000254726
-0.000791643	ENSG00000029725
0.00308077	ENSG00000163705
0.00834968	ENSG00000077152
0.00444796	ENSG00000077522
-0.00257574	ENSG00000248905
-0.0116129	ENSG00000189266
-0.0078541	ENSG00000135842
0.0114376	ENSG00000102384
0.00786837	ENSG00000051341
0.0037137	ENSG00000121152
0.0068106	ENSG00000140534
-0.0150152	ENSG00000170615
0.00129929	ENSG00000101003
-0.000641318	ENSG00000113296
-0.00889919	ENSG00000147364
0.00484883	ENSG00000203760
0.00575283	ENSG00000157456
0.00957458	ENSG00000144554
0.00112361	ENSG00000054277
0.00241956	ENSG00000176887
0.00752797	ENSG00000147155
0.00428384	ENSG00000120539
-0.00501131	ENSG00000167910
0.00772126	ENSG00000269526
-0.00249184	ENSG00000177710
-0.00140567	ENSG00000152467
0.0036998	ENSG00000228716
0.00555937	ENSG00000071127
0.0148118	ENSG00000119888
0.0100297	ENSG00000172765
0.00948395	ENSG00000111665
-0.0522999	ENSG00000102021
0.00926254	ENSG00000101442
0.00342126	ENSG00000138778
0.0122088	ENSG00000206562
0.0207969	ENSG00000176774
0.00710934	ENSG00000131951
0.0186429	ENSG00000177300
-0.00454221	ENSG00000092009
0.0125929	ENSG00000090889
-0.0317576	ENSG00000140506
0.00439335	ENSG00000174371
-0.0179385	ENSG00000172748
0.00365354	ENSG00000065328
-0.0118736	ENSG00000174326
-0.000322236	ENSG00000141646
-0.00243064	ENSG00000148090
-0.0130192	ENSG00000188211
0.0022858	ENSG00000148735
-0.000807101	ENSG00000155961
-0.000994996	ENSG00000105808
0.000731407	ENSG00000092841
0.00167379	ENSG00000159184
0.00403392	ENSG00000233024
0.00254051	ENSG00000159263
0.00110277	ENSG00000142408
0.00127984	ENSG00000128271
0.00658895	ENSG00000126787
0.00627792	ENSG00000188042
0.00532363	ENSG00000024526
0.0339315	ENSG00000206527
0.0202583	ENSG00000186871
-0.00377681	ENSG00000157184
-0.00776519	ENSG00000078579
-0.00810953	ENSG00000136932
-0.00251198	ENSG00000066468
0.00580689	ENSG00000148773
-0.00457593	ENSG00000182263
-0.125112	ENSG00000258864
-0.0200713	ENSG00000146833
0.0535791	ENSG00000258644
-0.00278805	ENSG00000172197
0.00732927	ENSG00000086205
-0.00212307	ENSG00000261701
-0.0119088	ENSG00000103599
0.0154684	ENSG00000138346
-0.00150401	ENSG00000181007
0.017136	ENSG00000156531
0.0102614	ENSG00000132677
0.0209846	ENSG00000186187
0.0188243	ENSG00000153774
0.0121551	ENSG00000135476
0.0088943	ENSG00000111530
-0.0201633	ENSG00000197208

## Sheet: Clinseq_SC_Gene_N
Coefficients	ENSEMBL_Gene_ID
28.6995	(Intercept)
-0.000315642	ENSG00000188582
-0.00205354	ENSG00000258873
-0.10995	ENSG00000267001
-0.0329798	ENSG00000179600
0.0118727	ENSG00000139722
-0.00279535	ENSG00000182230
-0.00476855	ENSG00000186732
-0.019405	ENSG00000254737
-0.271689	ENSG00000236981
-0.271974	ENSG00000234560
-0.0349988	ENSG00000125962
0.00500684	ENSG00000213921
0.00327274	ENSG00000197885
-0.00658735	ENSG00000005436
0.00591592	ENSG00000117280
-0.00713194	ENSG00000248993
0.0308527	ENSG00000168904
-0.00319627	ENSG00000083814
0.0578382	ENSG00000012817
-0.00573891	ENSG00000122376
1.02107e-05	ENSG00000124181
-0.0553197	ENSG00000187026
0.00952631	ENSG00000171195
-0.00289986	ENSG00000205358
0.000195596	ENSG00000066279
-0.138348	ENSG00000267173
0.024778	ENSG00000123307
-0.0128661	ENSG00000178605
-0.00117074	ENSG00000143126
0.00136748	ENSG00000057468
0.00151254	ENSG00000137804
-0.0128387	ENSG00000141040
0.000407258	ENSG00000139364
0.0160345	ENSG00000169627
0.00921299	ENSG00000114859
-0.00385119	ENSG00000125999
0.000910239	ENSG00000181315
0.000434239	ENSG00000171124
-0.00055451	ENSG00000170927
-0.00186173	ENSG00000203734
0.00784797	ENSG00000170312
0.00193349	ENSG00000151725
-0.000548082	ENSG00000168454
-7.43641e-05	ENSG00000053438
0.0164616	ENSG00000204569
-0.00113191	ENSG00000102683
0.00408138	ENSG00000168754
0.00294912	ENSG00000122873
-0.0552448	ENSG00000182968
0.00139783	ENSG00000179930
0.00442441	ENSG00000161911
-0.0113885	ENSG00000258839
3.46905e-05	ENSG00000196754
0.00253557	ENSG00000175063
-0.000433287	ENSG00000132326
-0.00807167	ENSG00000019102
-0.0641416	ENSG00000175485
-0.0011777	ENSG00000113492
-0.223119	ENSG00000180878
0.00237703	ENSG00000113368
0.00482474	ENSG00000185885
-0.024842	ENSG00000250210
-0.0097137	ENSG00000222004
-0.0190716	ENSG00000120094
0.000585661	ENSG00000041515
0.00599457	ENSG00000175746
-0.00565644	ENSG00000204006
-0.001202	ENSG00000116171
-0.00136722	ENSG00000101441
0.0137538	ENSG00000231738
-0.00295892	ENSG00000079335
0.00291028	ENSG00000141579
-0.0229197	ENSG00000189152
0.00353993	ENSG00000203867
-0.00521546	ENSG00000144468
-0.137814	ENSG00000261130
0.00278612	ENSG00000168078
-0.0125323	ENSG00000119004
-0.00330432	ENSG00000204701
-0.0352928	ENSG00000135070
-0.00168655	ENSG00000112186
-0.00337764	ENSG00000105879
-0.00259872	ENSG00000264668
-0.00186128	ENSG00000169919
0.00215266	ENSG00000176749
0.0204961	ENSG00000198754
0.00254425	ENSG00000213204
-0.0206823	ENSG00000186280
-0.00213714	ENSG00000100003
-7.81286e-05	ENSG00000157212
0.0175034	ENSG00000188676
-0.013022	ENSG00000119328
-0.00281454	ENSG00000183354
-0.0019592	ENSG00000110768
0.00540508	ENSG00000188322
-0.00780969	ENSG00000253710
0.00645406	ENSG00000178586
-0.0225346	ENSG00000112499
-0.0254221	ENSG00000182035
-0.00938783	ENSG00000164500
-0.00654716	ENSG00000136883
-0.00427388	ENSG00000159882
0.00404803	ENSG00000143630
-0.00255372	ENSG00000213199
0.0353966	ENSG00000261739
0.00529508	ENSG00000147654
0.00152482	ENSG00000119969
0.0716556	ENSG00000187664
-0.00934798	ENSG00000125378
-0.00844441	ENSG00000197980
-0.0130166	ENSG00000078043
-0.00756925	ENSG00000164645
-0.014501	ENSG00000132376
-0.0010069	ENSG00000112183
0.000133557	ENSG00000084628
0.0044223	ENSG00000070756
-3.57722e-05	ENSG00000271810
0.00282874	ENSG00000135638
0.00235516	ENSG00000142619
-0.00682865	ENSG00000143318
-0.0097747	ENSG00000198168
0.00508667	ENSG00000178927
0.0261265	ENSG00000027847
0.0483817	ENSG00000237521
-0.00574114	ENSG00000170367
0.0107584	ENSG00000079112
-0.008078	ENSG00000117133
0.00620391	ENSG00000160207
-0.00112768	ENSG00000186453
-0.0167729	ENSG00000173281
-0.0743615	ENSG00000180090
0.00384261	ENSG00000088325
-0.0152262	ENSG00000181061
0.0156474	ENSG00000188620
-0.0113494	ENSG00000204314
0.00537164	ENSG00000204389
-0.0193294	ENSG00000163286
-0.0844797	ENSG00000105398
-0.00581499	ENSG00000034971
0.00614057	ENSG00000178150
-0.00251454	ENSG00000135314
-0.00715181	ENSG00000197870
-0.00101101	ENSG00000126458
-0.0318498	ENSG00000267059
-0.0217483	ENSG00000156256
-0.00563986	ENSG00000162009
-0.0083629	ENSG00000169181
0.0139513	ENSG00000107833
-0.000333072	ENSG00000169194
-0.00246682	ENSG00000143952
0.017447	ENSG00000100304
0.00327787	ENSG00000127252
-0.0033139	ENSG00000135549
-0.00120857	ENSG00000128655
-0.00468192	ENSG00000196260
-0.0843904	ENSG00000224586
0.0269754	ENSG00000256861
0.00173093	ENSG00000145604
0.00599436	ENSG00000125457
-0.000152186	ENSG00000185290
-0.333191	ENSG00000172238
3.70722e-05	ENSG00000089159
-0.00611328	ENSG00000171819
0.00146667	ENSG00000183347
-0.00551992	ENSG00000121851
-0.0118457	ENSG00000162782
-0.0244521	ENSG00000106633
-0.0258888	ENSG00000272897
-0.00173613	ENSG00000188626
-0.00198641	ENSG00000203685
0.00397531	ENSG00000122966
-0.00712619	ENSG00000198797
0.00933353	ENSG00000123892
-0.0159397	ENSG00000153896
-0.0212799	ENSG00000162734
-0.154221	ENSG00000164729
0.00410612	ENSG00000169877
-0.00452957	ENSG00000170893
0.00496585	ENSG00000110721
-0.0572808	ENSG00000185674
-0.00250972	ENSG00000170734
-0.856803	ENSG00000256514
-0.0069163	ENSG00000072849
0.00333842	ENSG00000124812
0.00805333	ENSG00000139370
-0.17633	ENSG00000172421
0.00029767	ENSG00000135744
-0.00556524	ENSG00000069764
-0.0222174	ENSG00000144182
-0.0052312	ENSG00000126500
0.00202973	ENSG00000185130
-0.00838455	ENSG00000164900
-0.00150753	ENSG00000107020
0.00266464	ENSG00000239389
0.00477427	ENSG00000106701
0.00337216	ENSG00000117724
0.000893181	ENSG00000104313
0.00198704	ENSG00000196747
0.00198453	ENSG00000117650
-0.0149426	ENSG00000172179
0.0325297	ENSG00000184155
-0.0115018	ENSG00000157322
0.00304564	ENSG00000138160
0.000306695	ENSG00000162063
0.000370616	ENSG00000173898
-0.0581127	ENSG00000183130
0.010013	ENSG00000104413
-0.0122804	ENSG00000188394
0.00393967	ENSG00000154639
0.00269717	ENSG00000185668
0.00528215	ENSG00000166803
-0.00639999	ENSG00000176049
-0.00119227	ENSG00000087903
0.0228085	ENSG00000122477
0.000578328	ENSG00000160753
0.00905233	ENSG00000182156
0.0102129	ENSG00000112699
-0.0390504	ENSG00000187758
0.00831829	ENSG00000249240
0.0285577	ENSG00000171201
-0.0699139	ENSG00000215274
0.00304334	ENSG00000166851
0.0123526	ENSG00000180113
0.00301222	ENSG00000189159
0.0444096	ENSG00000264545
-0.0313784	ENSG00000110887
0.00175204	ENSG00000197472
0.00561105	ENSG00000110881
-0.00892154	ENSG00000171861
-0.012112	ENSG00000266202
-0.000298462	ENSG00000187889
0.00154432	ENSG00000156970
0.0157036	ENSG00000104412
-0.010599	ENSG00000187151
-0.00528309	ENSG00000112367
0.000913012	ENSG00000164171
-0.00900979	ENSG00000179165
0.00187952	ENSG00000140465
-0.02762	ENSG00000167699
0.00198128	ENSG00000149054
0.00643781	ENSG00000196104
-0.0162877	ENSG00000175664
0.00138501	ENSG00000054523
0.0184866	ENSG00000089558
-0.024231	ENSG00000124596
-8.92893e-06	ENSG00000171587
-0.00215594	ENSG00000129535
0.000362895	ENSG00000164754
-0.00524685	ENSG00000136936
0.00231706	ENSG00000127564
-0.00668021	ENSG00000167578
0.00255784	ENSG00000139194
-0.00587534	ENSG00000135437
-0.00353586	ENSG00000196507
0.0111543	ENSG00000176153
0.00574997	ENSG00000260342
-0.0100945	ENSG00000150938
-0.000160538	ENSG00000005812
-0.000172411	ENSG00000136146
0.0149979	ENSG00000099937
-0.00269096	ENSG00000101745
-0.00340049	ENSG00000105819
0.0692493	ENSG00000112212
-0.0146639	ENSG00000146457
-0.147477	ENSG00000178279
-0.00224551	ENSG00000105219
0.00115563	ENSG00000146670
0.00709323	ENSG00000135740
-0.0285788	ENSG00000165917
0.0310248	ENSG00000221953
0.000731061	ENSG00000184357
-0.0526986	ENSG00000108590
0.0101744	ENSG00000137411
0.0164097	ENSG00000114786
0.00144869	ENSG00000134057
-0.00201336	ENSG00000174652
0.00112814	ENSG00000257355
0.00416888	ENSG00000120029
-0.000107882	ENSG00000165487
0.000313316	ENSG00000118193
-0.000290639	ENSG00000073921
-0.0168636	ENSG00000075142
0.000524227	ENSG00000069011
-0.0222837	ENSG00000265264
-0.0273135	ENSG00000133028
-0.126303	ENSG00000184434
0.0783029	ENSG00000127318
-0.0015885	ENSG00000244754
0.00112148	ENSG00000136816
0.00267108	ENSG00000029993
0.0166165	ENSG00000103495
0.00076025	ENSG00000113758
0.00472457	ENSG00000183615
-0.00361017	ENSG00000196666
0.00284593	ENSG00000100147
0.00244956	ENSG00000196408
0.00963063	ENSG00000128254
-0.471403	ENSG00000132631
-0.00236642	ENSG00000135406
-0.00475668	ENSG00000176165
0.0108865	ENSG00000104290
7.82628e-05	ENSG00000125520
0.00160491	ENSG00000148832
0.11546	ENSG00000182854
-0.00893698	ENSG00000122912
0.00154684	ENSG00000165246
-0.0105428	ENSG00000169093
-0.00145273	ENSG00000160336
-0.0435077	ENSG00000243207
-0.00371592	ENSG00000170222
0.00193954	ENSG00000151881
0.00107459	ENSG00000171199
-0.0211081	ENSG00000130340
-0.00309338	ENSG00000130522
-0.00491427	ENSG00000186522
0.000755307	ENSG00000160803
-0.00154397	ENSG00000244693
0.0221925	ENSG00000105642
-0.0141319	ENSG00000130844
-0.0159333	ENSG00000080561
0.000452411	ENSG00000158008
0.0159548	ENSG00000173662
0.00167378	ENSG00000159495
-0.00212827	ENSG00000197360
0.00197265	ENSG00000166450
0.0104404	ENSG00000167325
0.0018334	ENSG00000137807
0.0106464	ENSG00000175216
-0.00427624	ENSG00000254959
0.000261384	ENSG00000009765
0.00881074	ENSG00000173638
0.00149376	ENSG00000103044
-0.000369707	ENSG00000102890
-0.000246171	ENSG00000092094
0.00219227	ENSG00000112984
0.0281598	ENSG00000183889
0.00422078	ENSG00000089157
-0.0121993	ENSG00000146250
0.0974855	ENSG00000149435
0.0099111	ENSG00000006625
0.002685	ENSG00000237515
-0.00012827	ENSG00000135917
-0.00199696	ENSG00000182983
-0.000268616	ENSG00000167220
-0.0293159	ENSG00000260914
0.00170098	ENSG00000104687
0.01551	ENSG00000142615
-0.104848	ENSG00000234224
0.00132359	ENSG00000103222
0.0165077	ENSG00000135094
0.00228031	ENSG00000166897
0.0194654	ENSG00000188368
0.00605708	ENSG00000197275
0.00629049	ENSG00000254726
-0.00595898	ENSG00000240747
-0.0254441	ENSG00000204352
0.0120466	ENSG00000173218
-0.0125628	ENSG00000176473
0.0122749	ENSG00000138111
0.00814191	ENSG00000172058
0.00159375	ENSG00000184602
-0.105957	ENSG00000136939
-0.00082896	ENSG00000189266
-0.118568	ENSG00000171459
-0.00557164	ENSG00000176269
-0.00911769	ENSG00000135842
-0.146812	ENSG00000204897
-0.00473365	ENSG00000169062
-0.0213739	ENSG00000272896
0.00582169	ENSG00000171786
-0.000822295	ENSG00000103150
-0.00270119	ENSG00000182333
-0.0086903	ENSG00000109339
0.00398432	ENSG00000157456
0.00211179	ENSG00000185507
0.00205232	ENSG00000115884
0.011853	ENSG00000182010
-0.0209107	ENSG00000134899
0.0292879	ENSG00000126337
-0.0675897	ENSG00000183607
-0.177866	ENSG00000203818
-0.00269784	ENSG00000130222
-0.0467967	ENSG00000179817
-0.0131853	ENSG00000117245
-0.146302	ENSG00000124827
-0.000762851	ENSG00000215182
0.00185547	ENSG00000120539
-0.0228952	ENSG00000110696
-0.000830256	ENSG00000012660
-0.014758	ENSG00000177710
-0.000192461	ENSG00000115325
0.0324073	ENSG00000223510
-0.00865432	ENSG00000138785
-0.00794639	ENSG00000139668
-0.00138951	ENSG00000123178
0.00390854	ENSG00000168671
-0.00660004	ENSG00000112701
-0.00185539	ENSG00000136828
0.00278479	ENSG00000071539
0.0108914	ENSG00000187140
-0.00527169	ENSG00000204003
0.00100737	ENSG00000126010
-0.0155835	ENSG00000154144
0.00206845	ENSG00000179826
-0.00557938	ENSG00000173141
-0.00205055	ENSG00000067248
-0.00413994	ENSG00000155542
-0.00212438	ENSG00000133665
0.00228165	ENSG00000119888
-0.0478831	ENSG00000187871
-0.00391895	ENSG00000161920
0.00446215	ENSG00000168061
0.000645174	ENSG00000103249
0.014618	ENSG00000111046
-0.0187229	ENSG00000169605
-0.000423906	ENSG00000171954
-0.0116001	ENSG00000064199
-0.00513837	ENSG00000159640
0.00220373	ENSG00000184992
-0.00763825	ENSG00000153827
-0.0194982	ENSG00000185736
0.00381421	ENSG00000176774
-0.0035934	ENSG00000179922
-0.00917308	ENSG00000170949
0.00392873	ENSG00000131951
-0.00253238	ENSG00000122085
-0.0309176	ENSG00000214872
-0.00373538	ENSG00000198420
-0.0012786	ENSG00000185238
0.0023752	ENSG00000090889
-0.0231338	ENSG00000172748
0.00378913	ENSG00000165202
-0.006356	ENSG00000115073
-0.00756974	ENSG00000087074
-0.00746645	ENSG00000188199
-0.000815647	ENSG00000138400
-0.000368804	ENSG00000104765
0.0176915	ENSG00000156886
-0.00480576	ENSG00000142794
-0.00206777	ENSG00000205084
0.000830005	ENSG00000186193
-0.0463274	ENSG00000170374
-0.0151235	ENSG00000162384
0.00113287	ENSG00000169750
-0.118661	ENSG00000138813
0.00104678	ENSG00000107960
-0.0136141	ENSG00000133114
-0.00698294	ENSG00000102796
-0.0103707	ENSG00000132323
-0.00619388	ENSG00000117154
-0.0115955	ENSG00000144644
-0.290248	ENSG00000187806
0.0127579	ENSG00000176909
-0.0175519	ENSG00000184672
-0.00308516	ENSG00000240694
-0.00406868	ENSG00000066468
-0.00674806	ENSG00000128609
7.50453e-06	ENSG00000148773
-0.00380662	ENSG00000136457
-0.00256795	ENSG00000170379
-3.9818e-05	ENSG00000261701
0.0628969	ENSG00000134365
0.0200939	ENSG00000183304
0.00462469	ENSG00000215595
0.00170165	ENSG00000096696
-0.0134398	ENSG00000116690
-0.0212833	ENSG00000147655
-0.00110076	ENSG00000112365
0.00231125	ENSG00000183856
0.00912386	ENSG00000138030
-0.000138701	ENSG00000155906
-0.00244746	ENSG00000013288
0.00258638	ENSG00000135476
-0.0274047	ENSG00000148672
-0.118949	ENSG00000244020

## Sheet: Clinseq_SC_Gene_T
Coefficients	ENSEMBL_Gene_ID
6.43216	(Intercept)
0.00581848	ENSG00000185264
-0.0170514	ENSG00000125285
9.74971e-05	ENSG00000133328
0.050943	ENSG00000258873
-0.00151648	ENSG00000139200
-0.00408676	ENSG00000198838
0.0046807	ENSG00000243317
0.00038634	ENSG00000160072
-0.000194862	ENSG00000084234
0.000267794	ENSG00000139722
-0.000683196	ENSG00000163618
0.000582102	ENSG00000074219
-0.00150321	ENSG00000186732
0.072158	ENSG00000254737
0.000510278	ENSG00000236981
0.000441019	ENSG00000234560
-0.000374162	ENSG00000165995
0.00143954	ENSG00000171320
-0.00124505	ENSG00000171714
-0.00255036	ENSG00000171189
-0.00535517	ENSG00000213672
0.00026762	ENSG00000145386
-0.000733346	ENSG00000150361
0.00117445	ENSG00000138594
-0.00126184	ENSG00000165113
0.00174386	ENSG00000129810
0.000176317	ENSG00000117399
-0.00425589	ENSG00000179909
-0.00358257	ENSG00000138136
-0.000643828	ENSG00000189369
0.000749302	ENSG00000064313
-0.000493705	ENSG00000135423
-0.000150143	ENSG00000180354
-0.00159394	ENSG00000083814
0.0137047	ENSG00000012817
-0.000558161	ENSG00000106688
0.00146802	ENSG00000162727
-0.00210328	ENSG00000185149
0.000442501	ENSG00000078140
0.000123754	ENSG00000136108
-0.00134341	ENSG00000108370
-0.00275877	ENSG00000260272
-0.00396959	ENSG00000136874
0.00163122	ENSG00000169020
-0.00151918	ENSG00000173258
0.0118378	ENSG00000150783
0.00182058	ENSG00000166840
0.00535567	ENSG00000270800
0.0778202	ENSG00000187223
0.00652759	ENSG00000198353
-0.162753	ENSG00000181273
0.00145058	ENSG00000171195
-0.000331403	ENSG00000148057
-0.0425893	ENSG00000228198
0.000792199	ENSG00000012124
0.00148217	ENSG00000066279
-0.000782478	ENSG00000137872
0.00281313	ENSG00000198901
0.000112347	ENSG00000115163
-0.00511777	ENSG00000171180
0.0131914	ENSG00000111671
0.00286408	ENSG00000137804
0.000716859	ENSG00000106245
0.0017604	ENSG00000165417
0.00119789	ENSG00000139364
0.00201603	ENSG00000095485
0.00200911	ENSG00000181315
0.00131283	ENSG00000169607
-0.00391968	ENSG00000198003
4.30616e-05	ENSG00000062096
-0.00097184	ENSG00000093183
0.00622089	ENSG00000184445
-0.000163157	ENSG00000171368
-0.000820534	ENSG00000154065
-0.00040026	ENSG00000106006
0.00241941	ENSG00000170312
0.0010024	ENSG00000139372
-0.0142772	ENSG00000095981
-0.000137411	ENSG00000136999
-0.00607618	ENSG00000164323
-0.00750437	ENSG00000163380
-0.0441928	ENSG00000167014
-0.00192144	ENSG00000198211
-0.00600553	ENSG00000109771
-0.00703468	ENSG00000258839
0.00229856	ENSG00000166845
0.00171561	ENSG00000104375
0.00652765	ENSG00000122952
-0.00120438	ENSG00000102466
0.00312936	ENSG00000272333
0.00203905	ENSG00000066084
0.00212122	ENSG00000175063
-0.000952903	ENSG00000072133
0.00577292	ENSG00000204209
-0.00140283	ENSG00000234438
-0.000960172	ENSG00000187372
-0.000428938	ENSG00000006283
-0.0253768	ENSG00000180878
0.000346593	ENSG00000197451
0.000382865	ENSG00000180818
-0.00138529	ENSG00000189157
-0.00583936	ENSG00000160741
0.00306169	ENSG00000113368
0.000544081	ENSG00000185885
-0.000734228	ENSG00000077327
-0.00575596	ENSG00000250210
-0.00948069	ENSG00000258588
-0.000100612	ENSG00000164120
-0.00452654	ENSG00000109762
-0.000641371	ENSG00000150773
-0.000733365	ENSG00000152954
0.000647474	ENSG00000139324
0.00200552	ENSG00000164794
0.00392504	ENSG00000114346
-0.00289668	ENSG00000205923
0.00474904	ENSG00000180370
-6.68597e-05	ENSG00000154556
-3.79983e-05	ENSG00000214216
-0.00297188	ENSG00000177839
-0.0027133	ENSG00000272514
0.0017488	ENSG00000035499
-0.00920971	ENSG00000149300
0.000157679	ENSG00000203867
0.000256369	ENSG00000135272
-0.00123942	ENSG00000162877
0.000502182	ENSG00000183421
0.000974183	ENSG00000092470
0.00114539	ENSG00000168078
-0.00451987	ENSG00000266173
0.00149856	ENSG00000180806
-0.00124322	ENSG00000122592
-0.0164772	ENSG00000180974
-0.00168204	ENSG00000248712
0.00227278	ENSG00000163810
0.0126253	ENSG00000167748
0.00931722	ENSG00000173653
-0.00464512	ENSG00000175520
0.00105116	ENSG00000119953
-0.00531799	ENSG00000132199
0.00217855	ENSG00000197409
2.71699e-05	ENSG00000087586
0.00350094	ENSG00000173212
0.00271322	ENSG00000103995
-0.0222767	ENSG00000172769
0.000279424	ENSG00000101057
-0.000151506	ENSG00000087076
0.00105474	ENSG00000131747
-0.000378772	ENSG00000134109
0.00210925	ENSG00000142945
0.0102704	ENSG00000189068
-0.0110934	ENSG00000255835
0.00200444	ENSG00000250312
0.00541448	ENSG00000173715
0.00165118	ENSG00000198754
-0.00263592	ENSG00000108406
0.00144735	ENSG00000123364
-0.000734211	ENSG00000172016
0.00203402	ENSG00000198826
-0.000275821	ENSG00000186153
-0.000276577	ENSG00000064309
-0.003981	ENSG00000182255
0.00166208	ENSG00000234444
0.00108558	ENSG00000176208
0.00031104	ENSG00000166965
0.000529142	ENSG00000062485
5.01939e-06	ENSG00000034510
-0.000581979	ENSG00000150625
-0.000206741	ENSG00000168594
0.000318978	ENSG00000169836
0.0028321	ENSG00000145979
0.00162309	ENSG00000188322
-0.00954145	ENSG00000124900
-0.0467278	ENSG00000170820
-0.000805033	ENSG00000164418
-0.0132817	ENSG00000182035
0.00950449	ENSG00000174529
0.000166043	ENSG00000072401
-0.000425686	ENSG00000071909
-0.0359684	ENSG00000221954
0.00201511	ENSG00000126778
0.000277334	ENSG00000128534
0.00705546	ENSG00000139610
-0.0180605	ENSG00000171133
0.000273382	ENSG00000141668
0.0022822	ENSG00000119969
-0.0118425	ENSG00000027644
-0.0025795	ENSG00000175164
-0.00310643	ENSG00000137270
-0.000661848	ENSG00000111218
0.00513451	ENSG00000137288
-0.0270387	ENSG00000249624
-0.000475228	ENSG00000125378
0.000138464	ENSG00000173991
-0.00408175	ENSG00000164400
0.00302943	ENSG00000124721
-0.011566	ENSG00000080644
0.0031068	ENSG00000143921
0.000523679	ENSG00000196230
0.00484014	ENSG00000006788
-0.0036834	ENSG00000120328
0.000690157	ENSG00000185448
0.000634636	ENSG00000084628
-0.00340968	ENSG00000124370
-0.00790406	ENSG00000250719
0.0124648	ENSG00000121766
0.000529543	ENSG00000156787
0.000548876	ENSG00000005469
0.00155745	ENSG00000131748
0.00308083	ENSG00000164961
2.507e-05	ENSG00000149554
0.00707948	ENSG00000150244
0.00901363	ENSG00000258643
-0.00319162	ENSG00000147853
-0.000758741	ENSG00000143318
-0.000905034	ENSG00000128683
-0.00300215	ENSG00000242419
0.00427133	ENSG00000183395
-0.00100052	ENSG00000152217
-0.00291973	ENSG00000178971
0.00397035	ENSG00000168476
0.000537253	ENSG00000185480
-0.0139204	ENSG00000008226
-0.00104274	ENSG00000122359
-5.38666e-06	ENSG00000141469
-0.0101017	ENSG00000186115
-0.00084019	ENSG00000171962
0.0109388	ENSG00000205549
0.00483289	ENSG00000173598
-0.00263128	ENSG00000128536
0.000422977	ENSG00000171476
0.000369455	ENSG00000161888
-0.00126871	ENSG00000165730
0.00289796	ENSG00000139719
0.00638895	ENSG00000079112
-0.00171719	ENSG00000187091
-0.0116859	ENSG00000178394
-0.0024375	ENSG00000126653
-0.00464731	ENSG00000173281
-0.00685367	ENSG00000152291
0.00475367	ENSG00000145757
-0.00446435	ENSG00000183303
-0.000602894	ENSG00000177994
0.00344382	ENSG00000117632
0.000240992	ENSG00000042088
-0.00479871	ENSG00000254245
0.000726233	ENSG00000094804
-0.0844009	ENSG00000106410
-0.00364395	ENSG00000268614
-0.0614575	ENSG00000163646
0.00147074	ENSG00000088325
-0.00206248	ENSG00000181061
-0.000178712	ENSG00000106236
-0.00506898	ENSG00000204314
-0.00136753	ENSG00000135298
0.00857339	ENSG00000120802
-0.00300258	ENSG00000165325
-0.00254699	ENSG00000196843
0.00916879	ENSG00000131944
-0.00469089	ENSG00000135314
0.000713222	ENSG00000187951
-0.00598692	ENSG00000160188
0.00172432	ENSG00000230797
-0.000801296	ENSG00000211445
0.000949043	ENSG00000128965
-0.00108383	ENSG00000120907
-0.0063003	ENSG00000162009
-0.00283562	ENSG00000176095
-0.0015046	ENSG00000109756
-0.00288128	ENSG00000049769
-0.0103767	ENSG00000169181
0.00160507	ENSG00000198554
-0.00216811	ENSG00000182224
4.00062e-05	ENSG00000163808
0.00115274	ENSG00000175305
-0.00164118	ENSG00000165698
0.00569005	ENSG00000104147
-0.00618475	ENSG00000129219
0.0106755	ENSG00000259112
-0.00260296	ENSG00000079393
-0.000839052	ENSG00000165966
0.00038827	ENSG00000244752
-0.00074321	ENSG00000145901
0.00158903	ENSG00000163507
-0.0146114	ENSG00000267314
0.00286213	ENSG00000100304
-3.86565e-05	ENSG00000163879
-0.00711185	ENSG00000135697
0.000498582	ENSG00000253506
0.00123269	ENSG00000184160
-0.00404167	ENSG00000106992
-0.00144982	ENSG00000184905
-0.00145003	ENSG00000133055
-0.023206	ENSG00000165370
0.00787386	ENSG00000138182
-0.000743797	ENSG00000166825
-0.0031065	ENSG00000253873
0.000720231	ENSG00000072571
0.00301296	ENSG00000155816
-0.00135522	ENSG00000170004
0.00166956	ENSG00000198039
-0.00168577	ENSG00000186399
0.000866647	ENSG00000136986
0.000326716	ENSG00000079841
0.002265	ENSG00000180616
-0.00195172	ENSG00000110002
-0.00162587	ENSG00000171132
-0.0025217	ENSG00000205090
0.00299843	ENSG00000111247
-0.000259514	ENSG00000168763
0.00122325	ENSG00000164758
-0.00090455	ENSG00000131781
0.0135566	ENSG00000184344
-0.00318859	ENSG00000100299
-0.00254677	ENSG00000153347
0.000973155	ENSG00000123485
0.00113245	ENSG00000184076
-0.00449711	ENSG00000198382
-0.0238546	ENSG00000270898
-0.000670253	ENSG00000043591
0.00371097	ENSG00000122966
0.00272438	ENSG00000123388
0.00315462	ENSG00000177889
4.50778e-05	ENSG00000259316
0.00245697	ENSG00000064218
0.00493838	ENSG00000166961
0.000771204	ENSG00000142224
-0.00199049	ENSG00000187516
0.000202218	ENSG00000171864
0.0102889	ENSG00000161904
0.0030987	ENSG00000170855
0.0771226	ENSG00000240386
0.000853475	ENSG00000165973
-0.000701328	ENSG00000070081
0.000458356	ENSG00000100526
0.000567765	ENSG00000205810
-0.000152166	ENSG00000170893
-0.000691435	ENSG00000154240
0.00153996	ENSG00000138180
-0.0045795	ENSG00000135722
0.00151102	ENSG00000106144
0.000186264	ENSG00000123219
0.00519867	ENSG00000110721
-0.00316545	ENSG00000112530
-0.000532399	ENSG00000204956
0.000148622	ENSG00000138376
0.00258573	ENSG00000124116
-0.00346583	ENSG00000162148
0.00554524	ENSG00000064995
-0.00676933	ENSG00000068985
-0.00666913	ENSG00000160226
-0.00481824	ENSG00000174844
-0.00741763	ENSG00000183691
0.00279816	ENSG00000171872
0.00281512	ENSG00000124766
-0.00532427	ENSG00000010318
0.0016884	ENSG00000111206
-0.00996844	ENSG00000164509
0.00124034	ENSG00000137331
-0.00065401	ENSG00000178607
-0.000352991	ENSG00000179085
5.18402e-05	ENSG00000188895
0.00119969	ENSG00000173083
0.00222742	ENSG00000172613
-0.000326522	ENSG00000116209
0.00528919	ENSG00000161800
-0.0010517	ENSG00000072849
0.00604116	ENSG00000118655
0.000885613	ENSG00000124812
0.000358404	ENSG00000104549
-0.0118566	ENSG00000144182
-0.00479598	ENSG00000126500
-0.0113425	ENSG00000261915
0.00115723	ENSG00000051825
-0.00229926	ENSG00000156345
0.000952011	ENSG00000121316
0.000238149	ENSG00000141505
0.00240087	ENSG00000051180
0.000440057	ENSG00000162892
-0.0204455	ENSG00000255633
0.00277458	ENSG00000117724
0.00354352	ENSG00000101188
-0.00149934	ENSG00000167992
2.93138e-05	ENSG00000196747
-0.00280864	ENSG00000167740
-0.000806595	ENSG00000144331
0.00208435	ENSG00000117650
-0.00220529	ENSG00000156427
0.0291425	ENSG00000184155
0.00114235	ENSG00000205809
-0.00521453	ENSG00000143337
-0.0111314	ENSG00000187048
-0.00337995	ENSG00000054983
-0.00135157	ENSG00000011295
0.00141573	ENSG00000258691
0.00411694	ENSG00000138160
0.000533683	ENSG00000162063
0.00277798	ENSG00000186806
0.00675259	ENSG00000130921
-0.000277339	ENSG00000112146
-0.000855871	ENSG00000149294
-0.000871468	ENSG00000101049
-0.00117889	ENSG00000140527
-0.00113888	ENSG00000056736
0.00618311	ENSG00000165443
-2.85976e-05	ENSG00000150403
0.00255149	ENSG00000173898
-0.000241384	ENSG00000157064
0.000114554	ENSG00000169679
-0.000968819	ENSG00000108924
-0.0117887	ENSG00000177551
-0.00179382	ENSG00000167720
-0.00145203	ENSG00000063180
0.000499594	ENSG00000135903
-0.00313101	ENSG00000182264
-0.000498557	ENSG00000255408
0.000324281	ENSG00000141741
-0.000857158	ENSG00000168269
-0.00485216	ENSG00000198739
-0.00137388	ENSG00000118997
-0.00342265	ENSG00000135951
0.00105653	ENSG00000183230
-0.000595268	ENSG00000163820
-0.00205516	ENSG00000100580
-0.00339269	ENSG00000136897
-0.00195271	ENSG00000121104
-0.00033243	ENSG00000204969
0.00302732	ENSG00000166803
0.00153105	ENSG00000251664
0.001757	ENSG00000127989
-0.00244548	ENSG00000134769
0.0133495	ENSG00000120053
-0.00505201	ENSG00000081853
0.00294977	ENSG00000105011
-0.0391413	ENSG00000233816
-0.00160418	ENSG00000087191
-0.000367521	ENSG00000140057
-0.146329	ENSG00000221878
0.00218542	ENSG00000122477
-0.00128922	ENSG00000186867
0.021834	ENSG00000186825
-0.00385646	ENSG00000220205
-0.000311343	ENSG00000143995
-0.00740914	ENSG00000160584
0.000734033	ENSG00000093009
0.00170605	ENSG00000248235
0.00240326	ENSG00000164087
-0.00547056	ENSG00000187624
-0.00211929	ENSG00000144115
0.000531477	ENSG00000198015
-0.00704811	ENSG00000215472
-0.00171887	ENSG00000137720
6.59712e-05	ENSG00000150893
0.00110818	ENSG00000112742
0.00689134	ENSG00000180066
0.000117075	ENSG00000008838
0.000285509	ENSG00000166851
-0.00272083	ENSG00000106128
-0.00112177	ENSG00000136531
-0.00239048	ENSG00000151650
-1.28525e-05	ENSG00000114656
-0.00732187	ENSG00000170634
0.00251775	ENSG00000073111
0.00260913	ENSG00000156970
-0.00183264	ENSG00000256043
-0.00122469	ENSG00000101353
2.40769e-05	ENSG00000104412
-0.00171957	ENSG00000198099
0.00316954	ENSG00000075218
5.92076e-05	ENSG00000151388
0.000369617	ENSG00000186074
0.00114216	ENSG00000124496
-1.24738e-06	ENSG00000105880
-0.00255749	ENSG00000129128
0.000868612	ENSG00000135119
-0.00937025	ENSG00000175664
0.000353179	ENSG00000103769
-0.00098725	ENSG00000078399
0.00445218	ENSG00000089558
0.0051038	ENSG00000170545
-0.0091497	ENSG00000038002
0.00542437	ENSG00000175334
-0.00825646	ENSG00000136936
-0.00342066	ENSG00000162735
-0.00574079	ENSG00000142046
0.00282062	ENSG00000127564
0.000225172	ENSG00000139194
-0.000577074	ENSG00000096872
-0.0137917	ENSG00000143032
-0.00730901	ENSG00000153976
0.00143605	ENSG00000172167
-0.000188288	ENSG00000072310
-0.00350677	ENSG00000198498
2.74705e-05	ENSG00000171848
-0.000339298	ENSG00000122711
0.00323013	ENSG00000144214
0.000368383	ENSG00000165181
-0.00281389	ENSG00000150938
0.00185872	ENSG00000135451
-0.00948889	ENSG00000267618
-0.00320098	ENSG00000196275
-0.00208294	ENSG00000215018
-0.0627338	ENSG00000166160
-0.0396409	ENSG00000181541
-0.00345193	ENSG00000176809
-0.00134576	ENSG00000253953
0.000694088	ENSG00000124635
0.00193786	ENSG00000146670
0.00191582	ENSG00000254986
-0.00369595	ENSG00000179029
-0.00122183	ENSG00000135040
-0.00162997	ENSG00000115266
0.021827	ENSG00000138068
0.00122571	ENSG00000184357
-0.0019137	ENSG00000081377
-0.00112241	ENSG00000060642
0.000630702	ENSG00000204060
-0.00199687	ENSG00000132716
0.00323094	ENSG00000114786
0.00342942	ENSG00000183793
0.00372783	ENSG00000180043
0.00081978	ENSG00000100162
0.00264193	ENSG00000134057
-0.00170468	ENSG00000170959
-0.00694593	ENSG00000081386
0.000363355	ENSG00000090989
0.000246879	ENSG00000006451
-0.00299776	ENSG00000087495
0.0263011	ENSG00000185662
0.000822087	ENSG00000120029
0.00948665	ENSG00000088035
0.0019334	ENSG00000118193
-0.000929729	ENSG00000075886
0.000848289	ENSG00000233822
-0.00635652	ENSG00000248487
-0.000748047	ENSG00000106018
-0.0011413	ENSG00000100665
0.00348286	ENSG00000139354
-0.00783183	ENSG00000204941
0.0020623	ENSG00000113520
0.000569699	ENSG00000131620
-0.00090841	ENSG00000151552
0.00307695	ENSG00000069011
0.000239667	ENSG00000144395
-0.00380009	ENSG00000187942
-0.000114698	ENSG00000127084
-0.00513007	ENSG00000186765
0.00166726	ENSG00000114744
0.0106581	ENSG00000113722
0.000116464	ENSG00000196787
-0.00139899	ENSG00000124780
-0.000532108	ENSG00000166743
-0.00459535	ENSG00000178127
-0.00218816	ENSG00000127588
-0.000222461	ENSG00000162729
0.000368063	ENSG00000108448
0.000213327	ENSG00000129484
0.0029749	ENSG00000237649
-0.00293662	ENSG00000188175
-0.00419689	ENSG00000166507
0.0148278	ENSG00000224186
-0.00270895	ENSG00000187824
0.00136754	ENSG00000124562
-0.00318751	ENSG00000260170
-0.000822619	ENSG00000108604
0.000456885	ENSG00000198682
0.00305669	ENSG00000127364
0.000196745	ENSG00000122584
-0.000655195	ENSG00000176978
-0.000522135	ENSG00000172361
-0.00040736	ENSG00000085871
-0.009391	ENSG00000122852
-0.0165839	ENSG00000249884
-0.000557878	ENSG00000131386
0.000998473	ENSG00000174547
-0.00124419	ENSG00000184226
0.000679517	ENSG00000156802
-0.000774616	ENSG00000133107
-0.00300069	ENSG00000130956
-0.000445846	ENSG00000170579
-0.00130171	ENSG00000099960
-0.011398	ENSG00000168065
-0.00050803	ENSG00000138709
-0.000869484	ENSG00000154864
-0.0023344	ENSG00000170222
0.00147336	ENSG00000184524
-0.00137986	ENSG00000109072
-0.000775634	ENSG00000154027
-0.00392369	ENSG00000180011
-0.00256174	ENSG00000169507
0.000300298	ENSG00000126067
0.00162008	ENSG00000186185
0.0145432	ENSG00000179580
0.00795424	ENSG00000047579
0.00046758	ENSG00000153044
-0.00152638	ENSG00000166349
-0.00134983	ENSG00000172824
0.00122435	ENSG00000145293
-0.00218463	ENSG00000244693
-0.00198821	ENSG00000198758
-0.000719084	ENSG00000114779
-0.00113927	ENSG00000140287
0.0164159	ENSG00000114374
-0.00322619	ENSG00000156395
0.000923601	ENSG00000120533
-0.00858565	ENSG00000089847
0.0046141	ENSG00000013810
0.00092996	ENSG00000205212
-0.000897309	ENSG00000205081
0.00366304	ENSG00000137807
-0.00164167	ENSG00000008441
0.00232648	ENSG00000129173
0.00255939	ENSG00000163535
0.0026243	ENSG00000107874
-0.000652369	ENSG00000198650
-0.00387042	ENSG00000146856
0.00367118	ENSG00000175216
-0.00114568	ENSG00000005379
0.0033639	ENSG00000175550
-0.000258267	ENSG00000008311
0.00246898	ENSG00000010017
0.000735086	ENSG00000196081
-0.00604379	ENSG00000122375
-0.0116758	ENSG00000236980
0.000147802	ENSG00000149658
-0.00173003	ENSG00000140284
0.000200252	ENSG00000179520
0.00163452	ENSG00000064490
-0.000234342	ENSG00000144649
0.00365139	ENSG00000140525
-0.000834651	ENSG00000145794
-0.00195035	ENSG00000149292
-0.00772188	ENSG00000155729
0.00141871	ENSG00000198723
-0.000214116	ENSG00000141378
0.00192301	ENSG00000112984
-0.000255335	ENSG00000197879
-0.000309535	ENSG00000176946
0.00124137	ENSG00000114107
-0.00749985	ENSG00000100012
0.0102058	ENSG00000078795
0.000821921	ENSG00000163209
0.00297782	ENSG00000123843
-0.00437511	ENSG00000109775
0.00277492	ENSG00000136929
0.00242645	ENSG00000146410
-0.000413797	ENSG00000006756
-0.000422368	ENSG00000203697
0.00402792	ENSG00000070601
0.00185594	ENSG00000109805
-0.0013306	ENSG00000182983
-0.00161394	ENSG00000160703
0.00870689	ENSG00000268182
0.00214445	ENSG00000100362
-0.00395325	ENSG00000215262
-0.00826048	ENSG00000106125
0.00278479	ENSG00000111361
0.000735818	ENSG00000110075
0.00166452	ENSG00000164611
-0.0103186	ENSG00000124092
-0.00312512	ENSG00000141295
0.00298043	ENSG00000135094
0.0315099	ENSG00000123561
-0.00210284	ENSG00000243710
-0.000465486	ENSG00000143373
0.000418213	ENSG00000167767
0.000237731	ENSG00000010292
-0.00149653	ENSG00000257335
-0.00332978	ENSG00000002745
-0.00208241	ENSG00000109738
0.00145721	ENSG00000168040
0.012657	ENSG00000052723
0.00291374	ENSG00000197275
-0.0034726	ENSG00000182687
0.000533586	ENSG00000182986
0.000441817	ENSG00000172478
-0.00112163	ENSG00000164124
-0.0155901	ENSG00000249773
-0.000661332	ENSG00000179397
-0.103786	ENSG00000203926
0.000984693	ENSG00000204220
0.00072006	ENSG00000153714
0.00101009	ENSG00000077935
-0.00412297	ENSG00000113387
0.00180085	ENSG00000196584
0.00281015	ENSG00000260300
0.00171911	ENSG00000163705
0.0012904	ENSG00000077152
-0.00328706	ENSG00000182077
-0.012252	ENSG00000196406
0.00301811	ENSG00000172731
-0.00239961	ENSG00000147027
-0.00110663	ENSG00000102393
0.00309265	ENSG00000119614
-0.00987317	ENSG00000167414
-0.00302846	ENSG00000122136
-0.000726649	ENSG00000187642
0.00058899	ENSG00000184602
-0.000859996	ENSG00000154478
-0.00152589	ENSG00000104432
-0.00197256	ENSG00000144747
-0.00451766	ENSG00000198010
-0.00014222	ENSG00000141497
0.00627603	ENSG00000180423
-0.000568196	ENSG00000070193
-0.00197764	ENSG00000171992
-0.00263155	ENSG00000135842
-0.0008773	ENSG00000099622
0.00690585	ENSG00000113889
-0.00500365	ENSG00000124467
-0.000120172	ENSG00000169062
-0.00468721	ENSG00000099365
0.00113609	ENSG00000102384
0.00114803	ENSG00000146918
0.00141257	ENSG00000155097
0.00228767	ENSG00000175634
0.0114836	ENSG00000149201
-0.00146648	ENSG00000185156
0.00263753	ENSG00000051341
0.00254399	ENSG00000121152
-0.0319239	ENSG00000270316
0.000179203	ENSG00000140451
-0.00122545	ENSG00000144369
-0.00210436	ENSG00000240654
-0.00275878	ENSG00000014123
0.000782329	ENSG00000140534
-0.0094157	ENSG00000163581
-0.0017612	ENSG00000170615
0.00304543	ENSG00000101003
0.00046795	ENSG00000203760
-0.0100123	ENSG00000169599
-0.000589594	ENSG00000172497
0.00314107	ENSG00000157456
0.0011534	ENSG00000108352
0.000380517	ENSG00000144554
-0.00561696	ENSG00000177483
-0.00014277	ENSG00000186352
-0.002186	ENSG00000114200
-0.00498701	ENSG00000272442
-0.0197226	ENSG00000172188
-0.0312893	ENSG00000177535
0.00404296	ENSG00000182010
0.00101398	ENSG00000165304
-0.00146474	ENSG00000095203
-0.00200167	ENSG00000181004
-0.00264094	ENSG00000169126
-0.00462598	ENSG00000166596
0.0016946	ENSG00000139629
0.00569411	ENSG00000198538
-0.00248735	ENSG00000188817
-0.0451219	ENSG00000173769
0.00890019	ENSG00000204779
0.000761019	ENSG00000137198
-0.00220121	ENSG00000068097
-0.000635549	ENSG00000163171
0.000242669	ENSG00000130675
0.00223815	ENSG00000135655
-0.00164979	ENSG00000079337
-0.00129186	ENSG00000204464
8.32138e-05	ENSG00000165480
0.000252536	ENSG00000139734
0.00194919	ENSG00000111907
0.000376548	ENSG00000268964
-0.00084198	ENSG00000063015
0.000262621	ENSG00000008513
-0.00145076	ENSG00000159842
0.00165363	ENSG00000153767
-0.0107249	ENSG00000188004
-0.000486677	ENSG00000168288
0.00148968	ENSG00000040275
0.00075473	ENSG00000110066
-0.000155869	ENSG00000164326
-0.00123578	ENSG00000206077
-0.00960541	ENSG00000163157
-0.015106	ENSG00000170788
-7.82373e-05	ENSG00000116885
-0.00134009	ENSG00000108587
0.00827616	ENSG00000187140
-0.00268987	ENSG00000140400
-0.000952757	ENSG00000204003
-0.000299184	ENSG00000151023
0.0068044	ENSG00000133105
-0.00443586	ENSG00000173141
-0.00334157	ENSG00000212916
-0.0156719	ENSG00000146618
-0.00539747	ENSG00000177489
-0.000832504	ENSG00000104059
-0.00078074	ENSG00000215845
-0.00283606	ENSG00000113328
-0.00695213	ENSG00000133665
-0.00398146	ENSG00000186314
0.000694715	ENSG00000203668
0.00340876	ENSG00000105771
0.000600634	ENSG00000168061
0.00129391	ENSG00000111665
0.00928859	ENSG00000111046
-0.000814015	ENSG00000128739
0.00263778	ENSG00000097046
-0.00187096	ENSG00000151572
-0.0012492	ENSG00000141337
0.00159643	ENSG00000111602
-0.00420963	ENSG00000159640
0.000327432	ENSG00000221932
-0.00266506	ENSG00000204634
0.00160534	ENSG00000123473
-0.004078	ENSG00000110013
0.000584275	ENSG00000137310
0.000329349	ENSG00000181104
-0.00116656	ENSG00000141433
0.00145132	ENSG00000138778
0.000439618	ENSG00000176124
-0.0450468	ENSG00000229859
0.00177913	ENSG00000270181
0.00391402	ENSG00000177300
0.00115878	ENSG00000235961
0.000250858	ENSG00000176853
0.000253751	ENSG00000006118
-0.000173714	ENSG00000112996
-0.000220308	ENSG00000109572
-2.68227e-05	ENSG00000092009
0.0130772	ENSG00000196990
-0.00943875	ENSG00000266953
0.00209932	ENSG00000090889
0.0119413	ENSG00000173226
-0.00057428	ENSG00000132259
0.00201823	ENSG00000050438
0.000166906	ENSG00000065328
0.000728822	ENSG00000081051
-0.006364	ENSG00000174326
-0.00212076	ENSG00000239704
0.000793525	ENSG00000117152
-0.00206644	ENSG00000198963
0.0157127	ENSG00000215568
-0.00348993	ENSG00000083097
0.000755645	ENSG00000092853
-0.00577915	ENSG00000187242
-0.00149324	ENSG00000146281
0.00282005	ENSG00000143858
-0.0127077	ENSG00000157219
-0.00300988	ENSG00000168026
-0.0081751	ENSG00000158113
0.00163755	ENSG00000075303
0.00630298	ENSG00000175691
0.00528702	ENSG00000127399
-0.000312892	ENSG00000178965
0.00206314	ENSG00000159184
0.00364558	ENSG00000156886
-0.00152096	ENSG00000155966
-0.000312657	ENSG00000115840
0.00477943	ENSG00000113302
-0.00161589	ENSG00000149575
0.0535496	ENSG00000177947
-0.00465904	ENSG00000197381
0.00119247	ENSG00000105829
-0.00917083	ENSG00000144357
-0.00436829	ENSG00000205084
0.000601143	ENSG00000184661
0.000302922	ENSG00000186193
0.00202448	ENSG00000142408
-0.0014362	ENSG00000108641
-0.000629613	ENSG00000070540
-0.00219412	ENSG00000224383
0.00475734	ENSG00000174446
0.000957508	ENSG00000163918
-0.012222	ENSG00000170374
-0.00220943	ENSG00000160401
-0.000912962	ENSG00000259024
0.0101297	ENSG00000128271
0.00306496	ENSG00000126787
0.00260277	ENSG00000162642
0.00114038	ENSG00000006634
0.00341303	ENSG00000024526
0.0011994	ENSG00000186871
-0.019712	ENSG00000172150
-0.0148734	ENSG00000163630
-0.00251829	ENSG00000130363
0.000755097	ENSG00000106462
0.0010978	ENSG00000007968
-0.00578919	ENSG00000144644
-0.00708555	ENSG00000138115
0.00357457	ENSG00000137812
0.00200672	ENSG00000065491
0.000957774	ENSG00000172738
0.00428135	ENSG00000121892
-0.00162506	ENSG00000132681
-0.00194773	ENSG00000153531
-0.00288147	ENSG00000154099
-0.00147393	ENSG00000187123
0.00255957	ENSG00000123374
0.00167357	ENSG00000116670
0.0018043	ENSG00000148773
-0.0377173	ENSG00000213265
-0.00792933	ENSG00000179097
0.00169	ENSG00000111653
0.0078128	ENSG00000133703
-0.000742953	ENSG00000005700
0.000899918	ENSG00000006576
-0.00476029	ENSG00000148702
0.00214642	ENSG00000196652
-0.00148902	ENSG00000261701
-0.0035244	ENSG00000065559
0.0167649	ENSG00000134365
-0.00433509	ENSG00000148483
0.010288	ENSG00000100387
0.00386832	ENSG00000138346
0.00107625	ENSG00000165805
0.00182606	ENSG00000197299
0.00360996	ENSG00000128408
0.000376225	ENSG00000168653
-0.000979195	ENSG00000163093
-0.000252795	ENSG00000156920
0.00596618	ENSG00000174442
-0.00641317	ENSG00000196388
0.00194714	ENSG00000215595
0.000299557	ENSG00000070526
0.00159439	ENSG00000156531
-0.00322365	ENSG00000239474
-0.00284418	ENSG00000169344
-0.000248955	ENSG00000196091
-0.000790766	ENSG00000188747
0.0049767	ENSG00000141096
0.0139848	ENSG00000120868
0.000161676	ENSG00000096006
0.00356973	ENSG00000036565
-0.00854761	ENSG00000167434
0.00720029	ENSG00000172331
0.000492239	ENSG00000255663
-0.0162311	ENSG00000261717
0.00443436	ENSG00000135476
-0.00447848	ENSG00000197208
-9.58842e-05	ENSG00000140479
-0.000460374	ENSG00000161671

## Sheet: Clinseq_SC_Iso_M
Coefficients	ENSEMBL_Gene_ID
2.50806	(Intercept)
0.00332136	ENST00000383391
-0.000137537	ENST00000372870
-7.95599e-05	ENST00000460516
-0.000105676	ENST00000460703
0.00247405	ENST00000431742
-0.00355695	ENST00000478571
0.00326188	ENST00000298198
-0.000985948	ENST00000556143
-0.00193118	ENST00000439388
0.00134716	ENST00000338637
0.000412411	ENST00000598810
0.00233579	ENST00000593945
-0.00143013	ENST00000234816
-0.00012715	ENST00000297273
-0.000815318	ENST00000425478
0.00323629	ENST00000416026
0.00200148	ENST00000545944
0.00196809	ENST00000305188
0.00493617	ENST00000522378
0.00197973	ENST00000377342
-0.00174655	ENST00000601863
0.00147374	ENST00000356509
0.00148683	ENST00000394706
-0.000883644	ENST00000450073
-0.0128529	ENST00000416649
-0.00652625	ENST00000413374
0.0023068	ENST00000274026
0.00367073	ENST00000276054
-0.000576299	ENST00000565502
-0.000198907	ENST00000531018
-0.0057056	ENST00000532828
-2.5119e-05	ENST00000376365
0.00222484	ENST00000290317
7.84922e-06	ENST00000552590
0.00201486	ENST00000442720
-9.95148e-05	ENST00000371843
0.000991952	ENST00000483485
0.00111216	ENST00000310955
0.00275405	ENST00000478882
0.00147237	ENST00000219240
-0.00438379	ENST00000359246
-0.0016139	ENST00000373818
-0.00116352	ENST00000545652
-0.00854476	ENST00000495461
0.00455424	ENST00000244007
-0.00198821	ENST00000394283
-0.00122771	ENST00000578963
-0.00168432	ENST00000319017
-9.19923e-06	ENST00000409236
-0.000160277	ENST00000493018
0.000540814	ENST00000155674
0.00293366	ENST00000486462
0.000874777	ENST00000303406
-0.00274665	ENST00000526821
-0.000807173	ENST00000534216
-0.00240903	ENST00000545156
0.000986677	ENST00000395384
0.00252653	ENST00000564967
0.00223635	ENST00000367409
-0.000993373	ENST00000546305
-0.0011464	ENST00000503614
0.00126553	ENST00000394249
0.00180861	ENST00000475662
0.000545315	ENST00000394331
-0.00352639	ENST00000455385
-5.19651e-05	ENST00000555629
-0.00277006	ENST00000473796
-0.00100242	ENST00000271332
0.000220223	ENST00000520637
0.00120747	ENST00000391921
0.00597826	ENST00000476590
0.00232641	ENST00000560177
0.00207815	ENST00000377777
0.00145278	ENST00000514895
-0.00674795	ENST00000462160
-0.00137835	ENST00000310331
-0.00180687	ENST00000503564
0.00977312	ENST00000553612
0.0056698	ENST00000434192
0.000507974	ENST00000430397
0.000222162	ENST00000354105
0.00108851	ENST00000491291
8.99367e-05	ENST00000373316
0.000244679	ENST00000389869
-0.00698171	ENST00000415914
0.00854774	ENST00000439122
-0.000403329	ENST00000540317
-0.00288388	ENST00000046640
-0.000416822	ENST00000514916
-0.00051836	ENST00000431474
0.00300849	ENST00000554579
-0.000988197	ENST00000372263
-0.000489663	ENST00000404286
0.00211207	ENST00000519078
0.00383975	ENST00000475504
0.00324508	ENST00000395284
0.00116226	ENST00000448257
0.00322709	ENST00000494601
-0.00330012	ENST00000484937
-0.0015973	ENST00000356928
-0.00306859	ENST00000477222
-0.000605042	ENST00000495439
-0.00150884	ENST00000243167
-0.000234667	ENST00000484697
0.00102214	ENST00000376511
-3.76003e-06	ENST00000392226
0.000435482	ENST00000547892
-0.0005253	ENST00000436747
-0.000862011	ENST00000450006
0.00694433	ENST00000558530
-0.00624341	ENST00000458385
0.00100411	ENST00000426299
0.00184874	ENST00000554296
0.000688372	ENST00000393609
-0.00308334	ENST00000470283
0.000412239	ENST00000532781
-0.000760775	ENST00000430012
-0.0045195	ENST00000361377
-0.000864549	ENST00000524189
0.00104723	ENST00000300091
-0.00294323	ENST00000391623
0.000510204	ENST00000368710
0.0009202	ENST00000504110
-0.000330896	ENST00000591254
-0.0023977	ENST00000409411
0.00189504	ENST00000477692
0.00207399	ENST00000460654
0.0016236	ENST00000395405
-0.0014849	ENST00000354475
-0.00429561	ENST00000606589
0.00325831	ENST00000356455
0.00209405	ENST00000352551
0.00250195	ENST00000372568
0.000325832	ENST00000496085
0.00817587	ENST00000457458
0.00047515	ENST00000518022
-0.000395922	ENST00000379155
0.0039961	ENST00000393891
0.01153	ENST00000537317
0.000997776	ENST00000479362
0.000105202	ENST00000483072
0.00121795	ENST00000441607
0.00363052	ENST00000217429
-2.58761e-05	ENST00000422087
0.000532915	ENST00000541040
-0.0040111	ENST00000472487
0.00202138	ENST00000473262
-0.00136958	ENST00000421218
-0.00176172	ENST00000505477
0.00048248	ENST00000303460
0.0010753	ENST00000369815
0.00170119	ENST00000350051
0.00293191	ENST00000592115
-0.00478504	ENST00000293725
0.00356736	ENST00000261366
0.00590499	ENST00000504788
-0.00143406	ENST00000570760
0.00107226	ENST00000240488
-0.000912432	ENST00000486554
-0.00236289	ENST00000503515
-0.00229186	ENST00000404034
-0.00053025	ENST00000296522
-0.000175055	ENST00000525967
-0.00511507	ENST00000574993
-0.00176326	ENST00000576496
0.00340485	ENST00000483977
-0.0026007	ENST00000311180
-0.000645673	ENST00000435363
0.00201128	ENST00000538993
0.000894264	ENST00000378905
0.00111489	ENST00000508001
-0.000441697	ENST00000559471
0.000136918	ENST00000232458
0.00102084	ENST00000417960
0.00417736	ENST00000540509
0.00057293	ENST00000303924
-0.00250972	ENST00000257215
-0.0030273	ENST00000519888
0.00206172	ENST00000490434
-0.00321392	ENST00000513939
-0.00132291	ENST00000594283
0.000381923	ENST00000361337
-0.00701344	ENST00000434457
0.000414367	ENST00000464362
-0.000113015	ENST00000419063
-0.00117935	ENST00000448662
-0.00179894	ENST00000533628
0.000653992	ENST00000395198
-0.00046851	ENST00000216146
-0.0029007	ENST00000488284
-0.00953581	ENST00000407246
-0.00191122	ENST00000529363
-0.00094817	ENST00000348579
0.00335296	ENST00000376521
-0.00325384	ENST00000336454
-0.00511403	ENST00000381031
0.000454411	ENST00000469520
0.00180503	ENST00000265036
-0.000936958	ENST00000595464
-0.00202926	ENST00000278601
0.000490699	ENST00000369519
0.000566851	ENST00000598811
-0.00124	ENST00000487402
-0.00150313	ENST00000574876
0.00248824	ENST00000332512
-0.000317724	ENST00000417201
-0.0104285	ENST00000318833
-0.00527807	ENST00000398803
0.000346815	ENST00000229239
0.000419589	ENST00000396856
0.00144431	ENST00000396861
-0.00119256	ENST00000574998
-1.49879e-05	ENST00000245121
-0.00246783	ENST00000206020
6.03656e-05	ENST00000272430
0.00128448	ENST00000266483
0.0048339	ENST00000538927
0.00411075	ENST00000561868
-0.00391716	ENST00000392288
-0.00339693	ENST00000355504
-0.000840791	ENST00000589063
0.00229611	ENST00000427526
0.00189547	ENST00000596672
0.00900807	ENST00000599165
0.000315629	ENST00000593425
-0.000289232	ENST00000434998
0.000311843	ENST00000392110
-0.000685359	ENST00000476724
-0.00103599	ENST00000372235
0.00113498	ENST00000371356
0.00172057	ENST00000217026
-0.00139889	ENST00000486911
-0.000210487	ENST00000296440
-0.000135001	ENST00000311129
-0.00377342	ENST00000534521
-9.48669e-05	ENST00000472702
-0.00216997	ENST00000416810
-0.00499433	ENST00000440859
0.00119643	ENST00000506539
-0.000392808	ENST00000324361
0.000114206	ENST00000540737
0.000143182	ENST00000368706
-0.00213805	ENST00000297468
0.00524348	ENST00000355725
0.000215758	ENST00000326765
0.0115555	ENST00000476806
0.000729479	ENST00000425184
-0.00183162	ENST00000544448
-0.000908197	ENST00000235453
-0.000665972	ENST00000367396
-0.00242232	ENST00000392693
-0.00130917	ENST00000554617
-0.00156246	ENST00000556324
-0.000924037	ENST00000555242
-0.000844692	ENST00000590777
0.00115582	ENST00000495891
0.000755641	ENST00000508660
-0.000244405	ENST00000558562
0.000682219	ENST00000366687
-0.00742589	ENST00000393658
-0.0031873	ENST00000475378
0.000774565	ENST00000366684
0.00610845	ENST00000510985
-0.000979061	ENST00000412148
-0.00220587	ENST00000496586
0.00226052	ENST00000445580
0.000376576	ENST00000541565
-0.00152295	ENST00000413764
0.000407247	ENST00000379300
-0.00253647	ENST00000278826
0.000450355	ENST00000369063
0.0023823	ENST00000279441
-0.00238353	ENST00000568370
0.000504326	ENST00000515291
0.00365475	ENST00000263181
0.00569279	ENST00000533466
-0.000444936	ENST00000373755
0.00393241	ENST00000367167
-0.000674561	ENST00000374118
-0.00609833	ENST00000327949
-0.00388445	ENST00000378802
0.00092574	ENST00000229758
-0.00154223	ENST00000393028
-0.000582569	ENST00000006777
0.00232333	ENST00000270112
-0.0015731	ENST00000269391
-0.00521301	ENST00000471106
0.0019594	ENST00000371327
0.00318554	ENST00000469097
0.000507297	ENST00000430942
-0.000192471	ENST00000517490
0.00140144	ENST00000261740
-0.000217044	ENST00000396009
0.00312295	ENST00000411995
-0.000393018	ENST00000307179
-2.08712e-05	ENST00000585916
-0.0013514	ENST00000368924
-0.00643832	ENST00000358491
-0.00622222	ENST00000565500
-0.00224108	ENST00000424091
-2.90964e-05	ENST00000360416
-6.98198e-05	ENST00000562348
0.00068206	ENST00000406664
-0.00255558	ENST00000341700
0.00175722	ENST00000566495
0.000195515	ENST00000372164
-0.00035691	ENST00000543588
-0.00301419	ENST00000244217
0.000389636	ENST00000391755
0.0169849	ENST00000419967
-0.00386849	ENST00000232496
0.000174765	ENST00000305428
0.00241581	ENST00000532378
0.0015342	ENST00000561069
0.00185002	ENST00000544210
0.000683606	ENST00000582874
0.00172606	ENST00000481171
-0.000111591	ENST00000310351
0.00279351	ENST00000230321
-0.00030868	ENST00000397317
0.00173166	ENST00000367264
0.00196245	ENST00000235790
-0.00115536	ENST00000605933
0.000420676	ENST00000431412
0.00168013	ENST00000587127
-0.000182984	ENST00000216274
-0.00231008	ENST00000258807
0.0010672	ENST00000578557
-0.00148752	ENST00000397293
-0.00149424	ENST00000476655
0.00195822	ENST00000493471
-0.000103773	ENST00000597960
-0.00119561	ENST00000381809
-0.00163806	ENST00000586113
-0.00106839	ENST00000369923
-0.00305266	ENST00000412476
-0.00518819	ENST00000337768
0.0020485	ENST00000422708
-0.00325815	ENST00000354193
-0.0019902	ENST00000449476
0.00178177	ENST00000597774
0.00368113	ENST00000541668
-0.000483201	ENST00000563608
-0.0013396	ENST00000398564
-0.00106453	ENST00000286713
-0.000157282	ENST00000517441
-0.000171455	ENST00000517837
0.00146673	ENST00000373841
0.00240544	ENST00000395867
-0.000332432	ENST00000396435
2.69776e-05	ENST00000549992
0.00147328	ENST00000373358
-0.000746117	ENST00000438420
-0.000354384	ENST00000587416
-0.004755	ENST00000468472
0.00298288	ENST00000380746
0.00102806	ENST00000553379
0.00267567	ENST00000392452
0.00076844	ENST00000362076
-0.00225967	ENST00000368336
-0.00238895	ENST00000596288
0.000614138	ENST00000592540
-0.00497204	ENST00000371226
-0.00383437	ENST00000456980
-0.0019369	ENST00000332981
0.00282762	ENST00000434377
0.00465117	ENST00000339514
0.00227979	ENST00000392316
-0.00197564	ENST00000414122
-0.00503314	ENST00000450361
0.00291828	ENST00000398119
-0.00254816	ENST00000463876
-0.00144396	ENST00000265393
-0.00135851	ENST00000398944
-0.000370848	ENST00000335515
-1.65413e-05	ENST00000496834
-0.000870298	ENST00000435225
-0.00177931	ENST00000264771
-0.00041456	ENST00000554508
0.003694	ENST00000538136
-0.00288385	ENST00000298545
0.000948586	ENST00000465604
0.00365943	ENST00000357865
0.00441389	ENST00000374291
-0.000306892	ENST00000382194
-0.000158668	ENST00000220584
0.00112012	ENST00000528812
0.000852479	ENST00000533303
0.00166803	ENST00000300403
0.00172334	ENST00000552428
0.000199239	ENST00000429728
-0.000795875	ENST00000399004
-0.00367615	ENST00000589307
-0.00306258	ENST00000559185
-0.000821709	ENST00000391958
0.00019097	ENST00000428575
-0.000298031	ENST00000541285
0.00301519	ENST00000296509
0.00187224	ENST00000333047
-0.00525091	ENST00000506632
-0.000698851	ENST00000590692
0.00200373	ENST00000545482
-0.00274638	ENST00000491297
-0.0031023	ENST00000532629
-0.00493007	ENST00000252602
0.00338021	ENST00000432122
-7.83108e-05	ENST00000554876
0.00263574	ENST00000321765
0.00284876	ENST00000439742
-0.000871558	ENST00000306735
0.00512292	ENST00000399975
0.000144186	ENST00000330317
-0.00356322	ENST00000589218
-7.34515e-05	ENST00000356864
0.00335411	ENST00000434125
2.45819e-05	ENST00000269141
-0.00174382	ENST00000535131
-0.00130934	ENST00000546271
-0.00168304	ENST00000320248
0.000580286	ENST00000220514
-0.001955	ENST00000572940
-0.000597045	ENST00000480436
-0.00203154	ENST00000558988
0.000222806	ENST00000441993
0.00103535	ENST00000470935
0.00144454	ENST00000176195
-0.00272328	ENST00000288266
-0.000375169	ENST00000416400
-0.00154766	ENST00000491775
-0.00257566	ENST00000442760
-0.00370289	ENST00000520931
0.00277187	ENST00000295746
0.00467304	ENST00000481530
-0.0018831	ENST00000264042
-0.000736453	ENST00000395510
-0.00728494	ENST00000569251
0.00300144	ENST00000456711
-0.00160601	ENST00000540222
-0.000964137	ENST00000444957
-0.000872779	ENST00000550143
-0.000152401	ENST00000531497
0.000225072	ENST00000450162
-0.00304656	ENST00000458355
0.000775833	ENST00000485438
-0.00556398	ENST00000579194
0.00205479	ENST00000432118
0.000240003	ENST00000358715
0.00260308	ENST00000378460
-0.000181713	ENST00000484203
-0.00488092	ENST00000464541
-0.00220649	ENST00000355356
0.000275186	ENST00000555204
-0.000810256	ENST00000458707
-0.00148342	ENST00000544910
-0.00754604	ENST00000497429
0.00549751	ENST00000545249
-0.000502492	ENST00000381298
0.00253809	ENST00000485724
-0.000562698	ENST00000560861
-0.00788707	ENST00000495764
0.00221185	ENST00000453308
-0.000639007	ENST00000461556
0.0020133	ENST00000467800
-0.00221687	ENST00000558036
0.000105463	ENST00000461822
0.00160946	ENST00000352618
-0.000818143	ENST00000461449
-0.0016961	ENST00000462733
-0.00196261	ENST00000586802
-0.000595508	ENST00000393389
-0.0012443	ENST00000531895
0.000114185	ENST00000383827
-0.00397346	ENST00000476027
0.00275691	ENST00000372837
0.00079104	ENST00000596247
0.00144104	ENST00000480627
-0.00203879	ENST00000496152
-0.00110449	ENST00000435680
-0.00239107	ENST00000495514
-9.03917e-06	ENST00000367614
-0.000138227	ENST00000453344
0.00171922	ENST00000339464
-0.000533981	ENST00000304725
0.00233349	ENST00000409908
-0.0015461	ENST00000563233
0.000681721	ENST00000215862
0.000203926	ENST00000392521
0.00360731	ENST00000546378
0.00390623	ENST00000243082
0.00281159	ENST00000524844
0.00041949	ENST00000481242
-0.00097366	ENST00000554977
0.000451443	ENST00000591587
0.000579457	ENST00000286428
0.000118114	ENST00000452755
0.00275548	ENST00000250111
0.00283319	ENST00000415050
-0.00169201	ENST00000489026
-0.0013786	ENST00000394776
0.000121171	ENST00000557433
-0.000259543	ENST00000515059
0.000164666	ENST00000546047
-0.000210497	ENST00000529313
0.0023203	ENST00000395577
0.00310876	ENST00000358625
-5.76747e-06	ENST00000415497
-0.000439895	ENST00000512426
-0.00177811	ENST00000486569
0.000541534	ENST00000396068
0.00427269	ENST00000547545
0.00291795	ENST00000371485
-0.00260258	ENST00000523893
0.00250627	ENST00000366899
0.0010763	ENST00000461997
0.00045731	ENST00000438444
-0.000295885	ENST00000397632
-0.00140255	ENST00000372994
0.00297543	ENST00000509864
-0.000628394	ENST00000505662
-0.00367496	ENST00000355007
0.00171844	ENST00000507564
0.000338189	ENST00000517786
0.00197683	ENST00000359117
0.000576593	ENST00000511937
0.000928028	ENST00000409357
-0.00139646	ENST00000380785
0.00181444	ENST00000359843
-4.36804e-05	ENST00000530426
1.95363e-06	ENST00000567835
-0.004806	ENST00000313028
-0.000101159	ENST00000326317
-0.000418459	ENST00000445054
-0.00026921	ENST00000462395
-0.00225555	ENST00000542719
-0.000341716	ENST00000319801
0.00146386	ENST00000497214
-0.00802373	ENST00000287996
-0.00143899	ENST00000375522
-0.00238049	ENST00000374242
0.00138187	ENST00000413507
6.00826e-06	ENST00000312377
0.00225352	ENST00000454520
0.000484336	ENST00000551016
-0.000231201	ENST00000349499
8.69808e-06	ENST00000513376
-0.000812248	ENST00000441693
-7.29041e-05	ENST00000355899
6.39678e-05	ENST00000523430
0.000105161	ENST00000409215
-0.00103494	ENST00000488489
7.81105e-06	ENST00000429300
0.000160168	ENST00000371081
0.00196665	ENST00000487862
0.000174681	ENST00000306090
-0.00349505	ENST00000549073
0.00220814	ENST00000431533
0.00170958	ENST00000574749
-0.000465407	ENST00000475126
0.000740188	ENST00000421673
0.00173254	ENST00000470019
0.0001437	ENST00000487673
5.64842e-05	ENST00000481273
-0.000478059	ENST00000403422
-6.64573e-05	ENST00000522322
-0.00129457	ENST00000375871
-0.00226783	ENST00000317799
0.0136052	ENST00000574388
0.00100593	ENST00000267868
0.00373707	ENST00000382643
-0.000666287	ENST00000402939
-0.000630203	ENST00000464060
-0.00470317	ENST00000409821
-4.61725e-06	ENST00000505143
0.00376527	ENST00000366955
0.00108534	ENST00000429597
-0.00347719	ENST00000300976
0.000421616	ENST00000585124
0.00149069	ENST00000358739
-0.00174869	ENST00000593094
0.00093005	ENST00000343380
-0.00146358	ENST00000301391
0.000107321	ENST00000343597
0.00291746	ENST00000360385
0.000240604	ENST00000532115
-0.012561	ENST00000476041
-0.0037822	ENST00000479770
0.00233269	ENST00000360203
0.000117988	ENST00000366999
0.00487041	ENST00000366998
0.00172245	ENST00000540251
-0.000805855	ENST00000330964
-0.000626367	ENST00000416918
0.00104444	ENST00000449113
0.000416711	ENST00000538170
-0.0013049	ENST00000382151
-4.54231e-05	ENST00000358590
-0.00506641	ENST00000435319
5.22222e-05	ENST00000488151
0.000707682	ENST00000513592
-0.000123563	ENST00000595227
-0.00299904	ENST00000358102
0.001299	ENST00000402320
-0.000600993	ENST00000508717
0.000951912	ENST00000587845
0.000553572	ENST00000374786
-0.00560895	ENST00000259963
0.00422907	ENST00000260731
-0.00208848	ENST00000557153
-0.000298473	ENST00000554695
0.000428794	ENST00000599614
-0.000200142	ENST00000305138
-0.0111732	ENST00000371933
-0.00049055	ENST00000479745
2.35316e-05	ENST00000373750
-0.000911488	ENST00000357732
-0.00185788	ENST00000372447
-0.00582009	ENST00000369752
0.000825484	ENST00000425848
0.00200457	ENST00000546705
-0.00202408	ENST00000460004
0.000427763	ENST00000570052
-0.0011682	ENST00000525428
-0.00143417	ENST00000527299
-0.00353944	ENST00000371733
-0.000739033	ENST00000347776
-0.00626847	ENST00000372210
0.000169178	ENST00000302759
0.00317606	ENST00000535254
0.00169164	ENST00000557404
3.32181e-05	ENST00000373820
0.000234016	ENST00000306502
0.000408549	ENST00000498378
0.000892547	ENST00000447654
0.00354753	ENST00000379996
0.00279665	ENST00000303155
0.00131085	ENST00000563078
0.000114614	ENST00000433297
-0.00372008	ENST00000393384
-0.000390744	ENST00000514458
-0.00151629	ENST00000529852
0.00133476	ENST00000497692
0.00324896	ENST00000470874
-0.00282765	ENST00000469528
-0.000573387	ENST00000447998
-0.00017602	ENST00000424236
-0.000498772	ENST00000374865
-0.00522859	ENST00000264601
-0.000915973	ENST00000414278
0.00605135	ENST00000300035
0.00333632	ENST00000396259
-7.31435e-05	ENST00000336866
0.000795459	ENST00000416541
0.00137433	ENST00000537687
9.90185e-05	ENST00000407501
-0.000204574	ENST00000304385
0.000495537	ENST00000263382
-0.00464325	ENST00000395571
-0.00121552	ENST00000543419
-0.000697453	ENST00000399516
-0.0036737	ENST00000303961
-0.000927711	ENST00000594140
0.0011814	ENST00000403222
-0.00236329	ENST00000380736
0.000899547	ENST00000583038
0.000573748	ENST00000578502
0.0029169	ENST00000458008
0.000824418	ENST00000585436
-0.000313777	ENST00000485638
-2.20304e-05	ENST00000445177
-0.00230096	ENST00000586984
0.00247211	ENST00000404724
-0.00133285	ENST00000405010
-0.0020303	ENST00000268070
0.00136267	ENST00000359634
0.000828051	ENST00000369042
-5.7381e-05	ENST00000505726
-0.00346529	ENST00000260276
0.00189094	ENST00000369798
-0.0026638	ENST00000481536
-0.000337408	ENST00000405912
-0.00146914	ENST00000468545
0.00150745	ENST00000300093
7.7017e-05	ENST00000391785
0.00110678	ENST00000481647
-9.54012e-05	ENST00000353196
0.000673002	ENST00000397761
0.00234596	ENST00000574988
-0.00091646	ENST00000361722
-0.000807205	ENST00000375099
-7.24902e-05	ENST00000258963
0.000626007	ENST00000320756
-7.67509e-05	ENST00000569675
0.00201896	ENST00000545250
-0.000316073	ENST00000532425
-0.00407751	ENST00000304478
-0.00202076	ENST00000375173
-0.000236575	ENST00000375172
-0.00161082	ENST00000395633
-0.00073325	ENST00000458030
-0.00178197	ENST00000461488
0.00109463	ENST00000265056
-0.000954776	ENST00000244289
0.00221344	ENST00000412359
0.00304288	ENST00000428459
0.00402164	ENST00000534237
-0.000951038	ENST00000508239
0.000399077	ENST00000520105
-0.00163127	ENST00000410006
0.0020087	ENST00000454366
0.00229499	ENST00000504830
0.0031551	ENST00000380742
-0.00398852	ENST00000394026
1.5821e-05	ENST00000443704
-0.0019722	ENST00000442253
0.00270886	ENST00000360726
0.000180249	ENST00000604423
-0.000143248	ENST00000484831
0.00389525	ENST00000423980
-0.00246685	ENST00000263468
2.87226e-05	ENST00000396593
-0.000964722	ENST00000532959
0.000331327	ENST00000556759
0.00102872	ENST00000420949
-0.00188641	ENST00000409509
-0.00165067	ENST00000541024
0.000568531	ENST00000369031
0.00103232	ENST00000353855
-0.00190573	ENST00000371753
-0.00180435	ENST00000491973
-0.000308847	ENST00000370794
-0.00493281	ENST00000375128
-0.00184171	ENST00000375754
-0.00151282	ENST00000526005
0.00286756	ENST00000440027
0.00169539	ENST00000575040
0.00272173	ENST00000382240
-0.00185213	ENST00000413916
-0.000644816	ENST00000465449
0.000619878	ENST00000242591
0.000291032	ENST00000469170
0.0004149	ENST00000537045
0.00053759	ENST00000490032
-0.00103797	ENST00000535949
0.00012641	ENST00000582961
-0.00194229	ENST00000369864
0.00153208	ENST00000304567
0.00227479	ENST00000485717
1.28216e-05	ENST00000492433
-0.00487633	ENST00000280527
0.00116514	ENST00000344777
0.00114866	ENST00000556729
-0.000354197	ENST00000372418
-0.000102796	ENST00000509688
0.000169363	ENST00000393555
0.00227395	ENST00000548311
0.000908495	ENST00000533636
0.000804946	ENST00000380241
0.000671122	ENST00000443824
-0.00189567	ENST00000441109
0.000302607	ENST00000356657
0.00124795	ENST00000477057
-0.00372697	ENST00000427263
0.00239509	ENST00000438429
0.00367403	ENST00000376451
-0.00439439	ENST00000506536
-0.0124673	ENST00000227503
0.000626168	ENST00000437086
-0.000412059	ENST00000400473
-0.00182204	ENST00000256925
0.00329691	ENST00000520424
8.44663e-05	ENST00000431446
-0.00149962	ENST00000538259
-0.00080558	ENST00000548923
0.00227431	ENST00000367621
-0.00115016	ENST00000005340
-0.00100577	ENST00000430325
-0.000799572	ENST00000221818
0.000380806	ENST00000397638
-0.000597816	ENST00000460613
0.000468714	ENST00000275517
0.0019041	ENST00000590334
-0.000320235	ENST00000449985
0.00112481	ENST00000577337
0.00251551	ENST00000486593
0.00131522	ENST00000564359
-0.00247919	ENST00000494489
0.00359089	ENST00000497876
-0.00151209	ENST00000472531
0.00371894	ENST00000366991
0.000837456	ENST00000475419
0.000531374	ENST00000542077
0.00180311	ENST00000374436
-0.00202037	ENST00000525192
-0.000579426	ENST00000313080
0.0012971	ENST00000447377
-0.00115127	ENST00000295901
0.000715628	ENST00000544642
0.00113732	ENST00000369645
-6.62569e-05	ENST00000380079
-0.000607575	ENST00000414498
0.00141713	ENST00000256442
0.00441756	ENST00000506572
0.000134767	ENST00000505500
-0.000444149	ENST00000303697
-0.000971668	ENST00000597505
0.000117498	ENST00000302278
-0.000600343	ENST00000419761
-0.0104395	ENST00000223428
-0.000640376	ENST00000335514
0.00103313	ENST00000359611
-0.000993385	ENST00000511628
0.000908874	ENST00000434466
5.99008e-05	ENST00000417196
-0.000745435	ENST00000465762
-0.00322839	ENST00000393841
0.00103288	ENST00000383586
0.00407486	ENST00000367350
-0.00174488	ENST00000273596
-0.000307155	ENST00000262178
0.0016207	ENST00000543025
0.00159655	ENST00000536437
0.00666794	ENST00000456948
0.00292129	ENST00000462165
-0.0016676	ENST00000476842
0.00532549	ENST00000552854
-0.000293973	ENST00000379707
-0.000381933	ENST00000379704
-0.000842399	ENST00000558263
0.00126052	ENST00000396271
0.000335118	ENST00000530480
-0.00249211	ENST00000523146
-0.00160474	ENST00000407584
0.000638275	ENST00000265340
7.23367e-06	ENST00000506438
-3.86763e-07	ENST00000433957
-0.00129701	ENST00000352767
-0.00297084	ENST00000252440
0.00165801	ENST00000404603
0.00167191	ENST00000429136
0.0037044	ENST00000393077
-0.00434201	ENST00000446957
-0.002258	ENST00000307896
-0.00309972	ENST00000315588
0.00504738	ENST00000497075
-0.00690472	ENST00000515298
-0.00134383	ENST00000381337
-0.00110514	ENST00000592853
5.60834e-05	ENST00000359193
0.00127942	ENST00000472831
0.000621605	ENST00000471767
-0.00245883	ENST00000373912
0.000483064	ENST00000429498
-0.00231542	ENST00000331200
-0.0034727	ENST00000571878
0.00133085	ENST00000461147
0.00898567	ENST00000490114
-0.000821859	ENST00000578558
0.00140833	ENST00000581236
0.00325264	ENST00000580518
0.00558564	ENST00000526521
-0.00412062	ENST00000569491
-0.00170347	ENST00000251473
6.66459e-05	ENST00000537274
-0.000917736	ENST00000522126
-0.000710936	ENST00000370491
0.00112052	ENST00000565977
-0.00139143	ENST00000292566
0.000878318	ENST00000537289
-0.000102033	ENST00000406395
0.00147211	ENST00000392659
-0.000118566	ENST00000371579
0.00015107	ENST00000289429
0.000219802	ENST00000444415
-0.00023233	ENST00000496861
-0.000363187	ENST00000525498
0.0025717	ENST00000532504
-0.0110943	ENST00000282251
0.00298115	ENST00000430466
0.000349566	ENST00000310942
-0.00107391	ENST00000463204
0.00574472	ENST00000433386
0.000532174	ENST00000495751
-0.000351193	ENST00000322563
-0.00480546	ENST00000579624
-0.002168	ENST00000325083
-0.00121872	ENST00000519253
-0.000545558	ENST00000524226
-0.000952056	ENST00000362021
-0.00145531	ENST00000491786
-0.00404993	ENST00000487366
-0.00161124	ENST00000403586
-0.000222064	ENST00000543926
0.00389035	ENST00000360990
-0.00470738	ENST00000382666
-0.00305533	ENST00000487278
0.00143652	ENST00000326799
-0.00556355	ENST00000322342
-0.00212216	ENST00000537114
-0.000841788	ENST00000582437
0.000128882	ENST00000598161
-0.00195584	ENST00000286523
-0.0022584	ENST00000575711
0.000308513	ENST00000528752
0.000942318	ENST00000587309
0.00391841	ENST00000361875
-0.00155707	ENST00000456762
-0.00148453	ENST00000531026
-0.00026514	ENST00000409707
0.000352341	ENST00000510038
-0.00163594	ENST00000374490
-0.000523906	ENST00000225504
0.000795778	ENST00000580947
-0.00251873	ENST00000437928
-9.80425e-05	ENST00000268699
0.00186436	ENST00000526945
-0.000727553	ENST00000361143
-0.000779271	ENST00000449416
-0.00545639	ENST00000297994
0.00215628	ENST00000393010
0.00149899	ENST00000490103
0.00247945	ENST00000455450
-0.00158851	ENST00000553403
0.002172	ENST00000313288
0.00259005	ENST00000399523
0.00123982	ENST00000380171
0.00272761	ENST00000472452
-0.00173851	ENST00000375248
-0.00113938	ENST00000579241
6.24848e-05	ENST00000233336
0.00249829	ENST00000476615
0.00851262	ENST00000460450
0.000762708	ENST00000352331
0.00778188	ENST00000558585
-0.00108067	ENST00000409903
-0.000736508	ENST00000397195
0.00121536	ENST00000527884
0.000599662	ENST00000250024
-0.00196636	ENST00000587256
0.00193403	ENST00000560998
-0.000888256	ENST00000569628
0.000606603	ENST00000567525
-0.00227407	ENST00000317235
0.000651973	ENST00000295750
0.000999974	ENST00000526876
-0.000815877	ENST00000495695
0.00254141	ENST00000464134
0.000119305	ENST00000595974
-0.000913399	ENST00000303731
0.000310634	ENST00000558799
0.00109925	ENST00000429709
0.00137905	ENST00000423085
-0.00302127	ENST00000411832
0.00642258	ENST00000544454
0.000197134	ENST00000446778
0.000798301	ENST00000310775
-0.00048532	ENST00000487638
-2.02001e-06	ENST00000405957
0.000462025	ENST00000394246
-0.00395951	ENST00000442215
0.000219131	ENST00000372811
0.00137855	ENST00000361603
0.000115472	ENST00000220507
0.000657802	ENST00000394894
0.00259814	ENST00000508792
-0.00263239	ENST00000402136
-0.0043512	ENST00000430687
3.19082e-05	ENST00000495735
0.000599858	ENST00000254488
0.00239139	ENST00000367710
0.00210667	ENST00000237536
0.00167404	ENST00000509009
-0.000668405	ENST00000591240
0.00299322	ENST00000275428
-0.00190686	ENST00000312962
-0.00107301	ENST00000344376
0.00142641	ENST00000511168
-0.000612463	ENST00000510755
-0.00148791	ENST00000425817
-0.000523417	ENST00000539054
-0.000902868	ENST00000381154
0.000361643	ENST00000251496
0.00117407	ENST00000514176
-0.000776148	ENST00000440367
-0.00258374	ENST00000588183
-0.00119208	ENST00000352131
-0.00104962	ENST00000575830
0.000214118	ENST00000508376
2.49958e-05	ENST00000217958
0.00136965	ENST00000471476
-0.000316985	ENST00000425798
-0.000298969	ENST00000450871
0.000136988	ENST00000600932
0.00400101	ENST00000407422
0.00430668	ENST00000313806
-0.00277569	ENST00000556365
0.00190205	ENST00000301021
0.000404908	ENST00000547587
-0.000107653	ENST00000482962
-0.000141556	ENST00000541182
0.00367875	ENST00000413576
0.00281036	ENST00000298838
0.000381587	ENST00000294485
-0.00079233	ENST00000308868
0.00324588	ENST00000352433
-0.00252994	ENST00000403490
-0.0037772	ENST00000581645
0.00409711	ENST00000327423
-0.00922758	ENST00000440760
-0.00398971	ENST00000356286
-0.000802524	ENST00000278426
-0.00373412	ENST00000477022
-0.00469672	ENST00000300176
-0.00105275	ENST00000474713
0.000961773	ENST00000257549
-0.00723379	ENST00000524057
-0.00101225	ENST00000422892
-0.00046546	ENST00000156084
-0.00186174	ENST00000378615
0.000238937	ENST00000539084
-0.000347883	ENST00000509282
0.00121465	ENST00000336148
0.00274499	ENST00000532414
0.0028367	ENST00000377255
-0.00211932	ENST00000518989
-0.000171004	ENST00000356644
-0.00549622	ENST00000368971
0.000557308	ENST00000490334
-0.00168183	ENST00000492982
-0.00784127	ENST00000347869
0.000718354	ENST00000310574
0.000456063	ENST00000426119
0.000186368	ENST00000277459
-0.00118066	ENST00000511615
-0.00264072	ENST00000341923
0.00051146	ENST00000425117
0.00035853	ENST00000546485
0.0038333	ENST00000367274
0.00150571	ENST00000539760
0.000818339	ENST00000399302
-0.000675934	ENST00000555965
0.0035834	ENST00000534136
0.000185998	ENST00000372360
-0.00203621	ENST00000310597
0.00145609	ENST00000250056
0.000354626	ENST00000343070
0.00355976	ENST00000374523
-0.000129558	ENST00000488010
-0.00320404	ENST00000334528
0.00156003	ENST00000451165
-0.000254525	ENST00000487109
-0.00350105	ENST00000225519
-0.000335313	ENST00000475656
-0.00120126	ENST00000527494
-0.00229628	ENST00000334351
0.000666918	ENST00000439957
0.000607478	ENST00000428963
-0.00284115	ENST00000493091
-0.00317049	ENST00000367511
-2.42724e-05	ENST00000389221
-0.000174422	ENST00000377321
0.00151164	ENST00000162330
-0.0116208	ENST00000334398
-0.00115226	ENST00000230640
0.00106423	ENST00000403304
0.00397674	ENST00000372927
-0.000169005	ENST00000510102
-0.00972243	ENST00000377270
0.00258381	ENST00000374888
0.00562949	ENST00000229794
0.00274336	ENST00000264233
0.000664617	ENST00000488282
0.00093442	ENST00000240423
0.000769461	ENST00000435975
0.00223648	ENST00000435349
0.0013789	ENST00000268138
-3.91145e-05	ENST00000366637
0.00111604	ENST00000373539
-0.000783247	ENST00000361209
0.00214833	ENST00000415811
0.00031418	ENST00000575949
-0.00544702	ENST00000552403
0.00193898	ENST00000262460
-0.000274964	ENST00000350881
-0.000323922	ENST00000511733
-0.00823896	ENST00000382824
-0.0022055	ENST00000360540
0.00260062	ENST00000368325
-0.000100901	ENST00000462320
0.00323973	ENST00000288207
0.00578208	ENST00000287647
0.00231876	ENST00000383807
-0.000681517	ENST00000594045
0.00257373	ENST00000379081
0.00458152	ENST00000370303
-0.00118042	ENST00000555057
-0.00041702	ENST00000554686
-0.000202677	ENST00000406644
0.00366211	ENST00000366554
0.00201899	ENST00000490673
0.000149898	ENST00000463155
-0.000264237	ENST00000566215
-9.74826e-05	ENST00000254644
-0.000510133	ENST00000514106
-0.00226207	ENST00000474195
-0.0005336	ENST00000355739
0.000381553	ENST00000356317
0.00398359	ENST00000553183
-0.000939216	ENST00000413984
-0.00163895	ENST00000594553
-0.00106788	ENST00000505203
0.00352237	ENST00000373448
-0.000915962	ENST00000295324
-0.00032991	ENST00000373950
6.07055e-05	ENST00000415565
-0.000289551	ENST00000323927
0.000489915	ENST00000376980
-0.000455468	ENST00000354952
5.38873e-05	ENST00000295066
0.000960821	ENST00000322002
0.00195685	ENST00000298260
0.000115545	ENST00000553260
-6.17667e-05	ENST00000422589
0.000378882	ENST00000238081
3.61665e-05	ENST00000488213
-0.00121638	ENST00000511044
0.0012505	ENST00000554812
0.00154861	ENST00000276096
-0.000395684	ENST00000333725
0.00288384	ENST00000283875
0.00198169	ENST00000536947
0.000868117	ENST00000534223
0.00216886	ENST00000302708
0.00244734	ENST00000532129
-0.000915372	ENST00000319212
-0.00127365	ENST00000291900
0.0028311	ENST00000265295
-0.00587153	ENST00000432792
0.00153677	ENST00000375940
9.9864e-05	ENST00000441735
-0.00360095	ENST00000464613
-0.00112795	ENST00000586939
0.00791628	ENST00000439211
-9.91765e-05	ENST00000519480
-0.00137905	ENST00000522905
0.00232216	ENST00000448854
-0.00414965	ENST00000596797
0.00117134	ENST00000543555
0.000290286	ENST00000329420
-2.76581e-06	ENST00000548701
-0.000433954	ENST00000345714
-0.000179992	ENST00000523260
-0.00023857	ENST00000538417
-0.000705317	ENST00000357419
-0.000891486	ENST00000438723
-0.000705789	ENST00000434634
0.00352968	ENST00000414632
-0.00297792	ENST00000356970
0.000874452	ENST00000551673
-0.00160972	ENST00000356805
-0.00100029	ENST00000381750
0.00266005	ENST00000425676
0.000277961	ENST00000166345
0.000186846	ENST00000538451
-0.000431726	ENST00000563058
-0.00152269	ENST00000565801
-0.004167	ENST00000555318
-0.00170419	ENST00000374491
-0.00585565	ENST00000380599
0.00293642	ENST00000543164
-0.00528627	ENST00000344157
-0.000265123	ENST00000292401
-0.000266748	ENST00000411734
0.000301896	ENST00000499869
-0.00204782	ENST00000396568
-0.000698496	ENST00000442421
0.00050973	ENST00000595765
-0.000533404	ENST00000288139
-0.00256117	ENST00000314328
0.000421088	ENST00000437398
0.00430726	ENST00000405271
0.00181332	ENST00000263735
0.00557387	ENST00000490733
0.0010527	ENST00000330537
-0.0036402	ENST00000374586
0.00337426	ENST00000375661
0.00154578	ENST00000393238
0.0015707	ENST00000421556
0.00426799	ENST00000540683
-0.000972353	ENST00000601440
-0.00284754	ENST00000475165
-0.0018086	ENST00000369498
-0.00421408	ENST00000401393
-0.00734647	ENST00000380550
-2.71729e-05	ENST00000293195
0.0011188	ENST00000456150
0.00198618	ENST00000503281
0.000978398	ENST00000380291
-0.000828447	ENST00000465919
0.00051246	ENST00000395782
0.00125189	ENST00000553532
0.00131567	ENST00000525078
-0.00310265	ENST00000369729
-0.00105441	ENST00000543791
-0.00181345	ENST00000287878
0.00025112	ENST00000369066
0.00039403	ENST00000286371
0.00053623	ENST00000466194
-0.00100963	ENST00000524308
-0.00138799	ENST00000245105
0.00070421	ENST00000338312
-0.00319725	ENST00000346495
-0.00111408	ENST00000590671
0.00123993	ENST00000587740
-0.00398107	ENST00000524564
-0.00133875	ENST00000535094
0.00155038	ENST00000599857
-0.00113239	ENST00000573815
-0.000934019	ENST00000483039
-0.0020197	ENST00000349228
-0.00263626	ENST00000518230
0.00740354	ENST00000243903
-0.00176337	ENST00000392095
-0.00214478	ENST00000261434
-0.000159512	ENST00000600660
0.000611396	ENST00000380026
0.000649479	ENST00000265148
-0.000101432	ENST00000448353
3.00543e-05	ENST00000502250
0.00021183	ENST00000567439
0.00346003	ENST00000460270
-0.00133072	ENST00000490716
0.00170377	ENST00000495071
0.0024614	ENST00000443029
-8.81826e-05	ENST00000545312
0.00135669	ENST00000328089
-0.000717469	ENST00000575379
0.00340644	ENST00000458142
-0.00119642	ENST00000287908
-0.00158788	ENST00000391980
-0.00648726	ENST00000575842
0.00158596	ENST00000534983
0.00131665	ENST00000606017
4.58046e-05	ENST00000367240
-0.00132536	ENST00000490960
-0.00442577	ENST00000359060
0.00083925	ENST00000582469
-0.0015633	ENST00000506393
0.00387054	ENST00000374403
0.00148633	ENST00000327331
-0.000837136	ENST00000315141
0.000925882	ENST00000366548
0.00261974	ENST00000518483
-0.00547967	ENST00000495607
0.0010029	ENST00000374583
-0.000344822	ENST00000450923
-0.00177732	ENST00000444450
0.00251818	ENST00000378714
0.00102107	ENST00000484800
-0.000939631	ENST00000420155
0.000630334	ENST00000464611
-0.00047014	ENST00000502613
-7.94498e-06	ENST00000537722
0.000114577	ENST00000366624
-0.000976831	ENST00000536854
-0.000866567	ENST00000392717
-0.0015116	ENST00000588745
0.000726933	ENST00000531851
0.00497134	ENST00000345865
-0.00566467	ENST00000395301
0.000456034	ENST00000251195
0.00117951	ENST00000466308
-0.00124112	ENST00000352210
0.000802948	ENST00000446915
-0.00057732	ENST00000457752
0.00100884	ENST00000480478
-7.60419e-05	ENST00000320955
-0.000674155	ENST00000533371
0.0033757	ENST00000424975
-0.00117027	ENST00000446120
-0.00076971	ENST00000467909
-0.00302033	ENST00000338965
0.00113809	ENST00000369310
0.00289527	ENST00000354462
0.00144042	ENST00000369312
-0.002391	ENST00000514917
-0.00053936	ENST00000451963
-0.00164556	ENST00000602676
0.000864192	ENST00000392177
0.00139232	ENST00000460822
-0.000245275	ENST00000602664
-0.00236841	ENST00000394690
-0.00728993	ENST00000262940
-0.00190441	ENST00000415740
0.00255737	ENST00000184266
-0.000860011	ENST00000472085
-0.00271182	ENST00000552321
-0.00170966	ENST00000506885
0.00200776	ENST00000547649
0.000904163	ENST00000290295
-0.0038065	ENST00000376250
-0.00209547	ENST00000317173
-0.000914099	ENST00000474586
-0.00145137	ENST00000422177
0.000461207	ENST00000558247
0.00329137	ENST00000514252
0.00100782	ENST00000464332
-0.00162552	ENST00000342104
0.000553666	ENST00000296417
-0.00641899	ENST00000411948
1.1961e-06	ENST00000360694
0.000666292	ENST00000309922
0.0036353	ENST00000282074
-0.00198228	ENST00000487330
0.0039131	ENST00000318584
0.000822889	ENST00000290399
-0.000880834	ENST00000395615
-0.000464554	ENST00000261499
-0.00552269	ENST00000440841
-0.000315778	ENST00000521829
-0.00223057	ENST00000392335
0.00366559	ENST00000569532
0.004394	ENST00000421369
0.00499382	ENST00000290130
0.00167318	ENST00000358654
0.00217686	ENST00000219454
0.00140677	ENST00000568572
0.00286138	ENST00000383775
-0.000551869	ENST00000496009
0.000613678	ENST00000337539
0.00316934	ENST00000395425
0.00241762	ENST00000247191
0.000615266	ENST00000598808
0.00192143	ENST00000594661
-7.03465e-05	ENST00000292853
0.000634714	ENST00000492773
-0.000324486	ENST00000454580
-0.000273628	ENST00000417901
-0.00129727	ENST00000359428
-0.000965986	ENST00000381311
-0.00271179	ENST00000512803
0.00293304	ENST00000390645
0.00205677	ENST00000456315
0.00329534	ENST00000488146
0.00114288	ENST00000489862
0.00136613	ENST00000452476
-4.14855e-05	ENST00000378454
0.00962228	ENST00000383657
0.00755882	ENST00000373657
0.00351101	ENST00000334463
0.00264418	ENST00000330181
-0.00221993	ENST00000315251
-0.00489528	ENST00000490949
-0.000499774	ENST00000507302
0.00162436	ENST00000475179
-0.00187888	ENST00000463435
0.00128119	ENST00000245382
-0.00133544	ENST00000223136
0.00136683	ENST00000361729
-0.00179114	ENST00000484396
-0.000703648	ENST00000251296
0.00149178	ENST00000553043
-0.000396301	ENST00000538780
-0.00176332	ENST00000375425
-0.0018809	ENST00000375119
-0.00122943	ENST00000375118
-0.00021558	ENST00000551869
0.00104417	ENST00000424446
0.00247281	ENST00000346991
-0.00323372	ENST00000374264
0.00335257	ENST00000455705
0.00252996	ENST00000373872
-0.00111048	ENST00000560313
0.00165691	ENST00000547967
0.000805015	ENST00000367900
-0.00134502	ENST00000558767
-0.000419591	ENST00000455934
-0.000259437	ENST00000450241
0.000548467	ENST00000355610
0.00399767	ENST00000478924
-0.000131659	ENST00000356501
0.000996238	ENST00000370872
-0.00265622	ENST00000369061
0.000144707	ENST00000491814
0.000181205	ENST00000368653
0.00122697	ENST00000368654
-0.00701346	ENST00000484247
-0.00300286	ENST00000333129
-0.00571874	ENST00000297533
-0.00393241	ENST00000488752
-0.000623902	ENST00000508540
-0.00193499	ENST00000393667
0.00241174	ENST00000471994
0.00233279	ENST00000372004
0.00244068	ENST00000479040
-0.00161338	ENST00000355947
-0.00164914	ENST00000349062
0.00567141	ENST00000303296
0.000133552	ENST00000439554
0.00190305	ENST00000494034
-0.000135069	ENST00000324607
0.00167618	ENST00000528530
-0.000669989	ENST00000221355
0.00366738	ENST00000333511
0.00371705	ENST00000573784
0.000662909	ENST00000256999
0.00277718	ENST00000555601
-0.00359016	ENST00000356891
-0.000549893	ENST00000303391
-2.05704e-05	ENST00000487599
0.000253231	ENST00000342234
0.000174177	ENST00000254928
-0.000541123	ENST00000412138
0.000280165	ENST00000268483
0.00458097	ENST00000358410
0.00137644	ENST00000460820
0.000196653	ENST00000590551
-0.00130185	ENST00000392161
-0.00280437	ENST00000560333
-0.000819237	ENST00000394300
-0.00176401	ENST00000506085
-0.000464292	ENST00000194118
-0.00269764	ENST00000504061
0.000622764	ENST00000355112
-0.00199959	ENST00000557175
-0.00346672	ENST00000497245
-0.000629103	ENST00000607020
-0.000124933	ENST00000328631
-0.00217518	ENST00000542650
-0.000473238	ENST00000320547
0.00169937	ENST00000350210
-0.00059946	ENST00000566377
0.00776651	ENST00000398022
0.000109827	ENST00000598979
0.00358241	ENST00000487445
0.00557894	ENST00000332070
-0.000744562	ENST00000594171
-0.000765444	ENST00000361436
-0.000240327	ENST00000321280
-0.00168816	ENST00000428708
-0.000208303	ENST00000430368
6.40051e-07	ENST00000361170
0.00132077	ENST00000490823
0.000909227	ENST00000567962
0.00359313	ENST00000564320
0.0076583	ENST00000568351
0.00364155	ENST00000283882
0.00417088	ENST00000545606
0.00123173	ENST00000540319
0.00450827	ENST00000544619
-0.00613988	ENST00000200652
-0.00212709	ENST00000374313
-9.30617e-07	ENST00000489884
0.00458267	ENST00000391702

## Sheet: Clinseq_SC_Iso_N
Coefficients	ENSEMBL_Gene_ID
1.95589	(Intercept)
0.00071801	ENST00000380762
-0.000119053	ENST00000540563
-0.00291452	ENST00000262039
-0.00347985	ENST00000589550
-0.00539251	ENST00000590013
-0.000731721	ENST00000587402
-0.000166417	ENST00000260569
-0.000793734	ENST00000319445
-0.000485105	ENST00000355044
0.000383411	ENST00000375400
7.34363e-05	ENST00000355867
-0.0010795	ENST00000367470
5.93667e-05	ENST00000301887
-0.000575518	ENST00000525200
-0.00144559	ENST00000369076
0.00170809	ENST00000392495
-0.000708396	ENST00000599847
0.00412168	ENST00000267202
0.000587325	ENST00000598810
0.000462743	ENST00000476541
0.000569475	ENST00000374185
0.000896236	ENST00000415901
0.00245842	ENST00000416026
0.00295313	ENST00000522378
0.00254146	ENST00000422737
-0.000277337	ENST00000523569
-0.000465817	ENST00000306796
-0.00214984	ENST00000433888
0.00496455	ENST00000367139
0.00107216	ENST00000389118
0.000360266	ENST00000262585
-0.00244452	ENST00000498075
0.000222593	ENST00000444296
-0.00272937	ENST00000517766
0.000422367	ENST00000552590
0.00127842	ENST00000442720
0.000917555	ENST00000430055
-0.00137534	ENST00000481259
-0.00242326	ENST00000600619
-0.000934	ENST00000497104
0.00585329	ENST00000301981
0.000660083	ENST00000377673
0.000570362	ENST00000310955
9.45673e-05	ENST00000514800
0.00174309	ENST00000337910
-0.00161723	ENST00000382899
3.7125e-06	ENST00000296503
0.000923335	ENST00000529653
-0.00128864	ENST00000409688
0.000141016	ENST00000450824
-0.00116344	ENST00000317398
-0.00531323	ENST00000359246
-0.00117229	ENST00000298786
0.00120503	ENST00000371384
-4.55604e-05	ENST00000373818
-0.0016458	ENST00000216968
0.000982011	ENST00000264935
-3.94466e-06	ENST00000542957
0.00112813	ENST00000588281
0.0010315	ENST00000374736
0.00185411	ENST00000554304
-0.00129966	ENST00000462356
-0.00125593	ENST00000375415
0.000822864	ENST00000407298
0.000279021	ENST00000498662
0.000194021	ENST00000533872
-0.000124625	ENST00000378953
0.000376275	ENST00000380412
0.00101426	ENST00000467172
-0.00118172	ENST00000468349
0.00127924	ENST00000480893
0.000975832	ENST00000203664
0.00118538	ENST00000342422
-0.00207678	ENST00000527544
0.000465315	ENST00000336737
0.000145169	ENST00000317391
-0.000640079	ENST00000379983
6.02769e-05	ENST00000421109
-0.00236759	ENST00000464431
0.000179454	ENST00000329421
-0.00130106	ENST00000383759
-0.0014295	ENST00000389282
0.00058948	ENST00000334504
0.00199107	ENST00000575318
0.00187689	ENST00000572904
-0.00122168	ENST00000503614
0.00097965	ENST00000394249
0.00322018	ENST00000439687
0.00119729	ENST00000475662
0.00108992	ENST00000503479
-5.03496e-05	ENST00000442832
0.00248245	ENST00000541549
-0.000336346	ENST00000473796
0.00355456	ENST00000262605
-0.00254904	ENST00000271332
-9.66718e-05	ENST00000398431
-0.000396288	ENST00000291525
0.00019783	ENST00000520637
0.000344014	ENST00000567229
0.00140677	ENST00000560177
-0.0014009	ENST00000395825
-0.000215313	ENST00000393962
-0.00399395	ENST00000247087
-0.000435588	ENST00000503564
-0.00051286	ENST00000502415
0.00185926	ENST00000265593
-0.0012417	ENST00000253354
-0.00580324	ENST00000464032
0.000111019	ENST00000302631
-0.000124288	ENST00000415914
0.000323857	ENST00000373329
-0.000322065	ENST00000416097
-0.00119065	ENST00000592179
0.00108867	ENST00000487535
-3.56381e-05	ENST00000514916
-0.000612353	ENST00000372263
-0.000245024	ENST00000404286
-0.000103198	ENST00000409769
-0.00125152	ENST00000496205
0.00122403	ENST00000395284
9.72929e-05	ENST00000373809
0.00188714	ENST00000510146
0.000279834	ENST00000256722
-0.00123027	ENST00000556883
-0.000556719	ENST00000448451
0.000895981	ENST00000568176
0.000179933	ENST00000419393
-0.000477229	ENST00000336156
0.000302077	ENST00000264669
-0.000672559	ENST00000426070
-0.000568143	ENST00000546136
0.00555692	ENST00000376511
-0.000174807	ENST00000330188
1.28719e-05	ENST00000312970
-0.00143972	ENST00000360614
8.06254e-05	ENST00000370351
-0.00231427	ENST00000592083
-0.000171257	ENST00000592905
-0.00169715	ENST00000600065
-0.000195163	ENST00000595087
0.000961909	ENST00000565010
0.00270782	ENST00000451544
0.0021518	ENST00000437121
0.000448694	ENST00000295124
-0.00201314	ENST00000380527
0.00168429	ENST00000519401
0.000150752	ENST00000304905
0.00418609	ENST00000333926
0.00557398	ENST00000426299
-0.000383004	ENST00000389817
-0.0017412	ENST00000595854
-0.000464047	ENST00000430291
-3.54912e-05	ENST00000539976
0.000174316	ENST00000419617
-0.00361744	ENST00000409272
0.000555948	ENST00000373944
0.0009679	ENST00000379391
0.00419384	ENST00000409167
0.000250934	ENST00000296932
-0.00158743	ENST00000331738
0.00107397	ENST00000528263
0.000876832	ENST00000352551
-0.00375203	ENST00000467600
-0.00481799	ENST00000254657
-0.00029301	ENST00000544129
0.000507949	ENST00000470665
-0.00366935	ENST00000326621
0.000113729	ENST00000216127
0.000326966	ENST00000468536
-0.00100719	ENST00000549612
0.000244933	ENST00000356200
-0.000309331	ENST00000590757
0.00103198	ENST00000368449
0.000157734	ENST00000217429
-0.00691158	ENST00000426128
-0.00461413	ENST00000476592
-0.000882274	ENST00000545210
0.00181638	ENST00000541040
0.000171108	ENST00000361219
0.00274154	ENST00000561600
-0.000576431	ENST00000430155
0.000833339	ENST00000306049
-0.000463232	ENST00000400159
0.0014707	ENST00000332783
0.000376454	ENST00000350051
-0.000424239	ENST00000372981
-9.75715e-05	ENST00000293725
0.000874548	ENST00000261366
0.00195719	ENST00000504788
0.000408214	ENST00000408968
-0.000774787	ENST00000570760
7.97774e-05	ENST00000602569
0.00273854	ENST00000527146
-0.00114049	ENST00000506530
-0.00121733	ENST00000576496
-0.000249419	ENST00000597410
-0.000505915	ENST00000295171
0.00193004	ENST00000415933
-5.2843e-05	ENST00000485445
-0.000579458	ENST00000601063
-0.00203359	ENST00000588162
0.00014723	ENST00000564966
0.00114395	ENST00000266712
0.000356935	ENST00000486882
0.002591	ENST00000467747
-0.000184872	ENST00000427130
-0.00138799	ENST00000342620
0.00039577	ENST00000232458
0.000239197	ENST00000359524
-0.0016938	ENST00000535933
-0.00146191	ENST00000519888
0.00357625	ENST00000560155
0.000211634	ENST00000503578
0.000378521	ENST00000533217
-0.00275078	ENST00000476229
-0.000415972	ENST00000454830
0.000671806	ENST00000312492
-0.000937108	ENST00000334955
-0.00635195	ENST00000441514
-0.00116737	ENST00000420761
0.00311548	ENST00000355260
-0.0044814	ENST00000407246
-0.00152833	ENST00000430330
0.00494435	ENST00000376521
-0.000648394	ENST00000336454
0.00264734	ENST00000269394
-0.00178667	ENST00000605057
0.000464286	ENST00000265036
-0.000104396	ENST00000451882
0.0022908	ENST00000369519
-0.00063525	ENST00000482739
0.000122371	ENST00000473706
-0.00364773	ENST00000574876
0.00139675	ENST00000332512
0.000987216	ENST00000301905
0.000255668	ENST00000524266
0.000618982	ENST00000512721
-0.000851609	ENST00000583085
0.00113716	ENST00000262741
0.000351847	ENST00000354300
-0.00248191	ENST00000256443
0.000192536	ENST00000355528
0.00078425	ENST00000422650
-0.00221204	ENST00000206020
0.000621583	ENST00000481208
0.000233351	ENST00000219689
-0.0059909	ENST00000375991
-2.27815e-05	ENST00000542824
0.00114921	ENST00000440615
0.000776453	ENST00000538927
0.000495667	ENST00000323081
0.000597417	ENST00000398558
-0.00131737	ENST00000472321
0.000424355	ENST00000596672
0.000299341	ENST00000376753
-0.000301841	ENST00000497784
0.00383015	ENST00000396751
0.000514715	ENST00000489342
0.000257651	ENST00000371930
2.58453e-05	ENST00000341023
-0.00397379	ENST00000462073
0.00108775	ENST00000249501
0.00152047	ENST00000392110
8.00809e-05	ENST00000262327
0.00227881	ENST00000586058
-0.00156353	ENST00000465994
0.00188634	ENST00000329957
-0.000557606	ENST00000525170
0.000143424	ENST00000371356
0.00120426	ENST00000448244
-0.00250491	ENST00000318364
-0.00196655	ENST00000280591
4.33765e-05	ENST00000356792
0.00053991	ENST00000336216
0.000633276	ENST00000482108
-0.00064052	ENST00000308831
-0.00533915	ENST00000608057
-0.001378	ENST00000380870
0.00129598	ENST00000515601
1.45817e-05	ENST00000372187
-0.000822511	ENST00000496125
0.00145739	ENST00000313401
0.000999395	ENST00000527368
0.000464118	ENST00000553903
-0.00108596	ENST00000585579
0.00148718	ENST00000394859
0.000751993	ENST00000243056
9.99455e-06	ENST00000328041
0.000117168	ENST00000427120
5.47927e-05	ENST00000392988
0.000840545	ENST00000406359
5.58762e-05	ENST00000467004
0.00052913	ENST00000521264
-0.00124795	ENST00000235453
0.00125415	ENST00000361627
0.000482822	ENST00000399336
-0.000318602	ENST00000416523
-0.000168653	ENST00000402592
-0.000438123	ENST00000464335
-0.00131811	ENST00000392693
-0.000240654	ENST00000555242
-0.0017275	ENST00000541308
0.000760082	ENST00000538711
-0.000895986	ENST00000375459
0.000140673	ENST00000555155
0.000654996	ENST00000548567
0.000366755	ENST00000347755
0.000241678	ENST00000508628
0.000360875	ENST00000260116
-0.00437941	ENST00000522913
0.000393411	ENST00000540441
-0.00536415	ENST00000322940
0.00114916	ENST00000522965
0.0014007	ENST00000510985
-0.00145787	ENST00000453096
1.21111e-06	ENST00000491434
0.00155768	ENST00000341901
0.00278903	ENST00000295736
0.000601061	ENST00000465487
-0.00433055	ENST00000377091
-0.000457159	ENST00000433529
0.000826955	ENST00000415783
-0.000630629	ENST00000493476
0.000568657	ENST00000564000
-0.000352057	ENST00000529632
-0.000645197	ENST00000252050
0.000302407	ENST00000299565
-0.0019753	ENST00000543856
0.000955423	ENST00000314845
0.00307781	ENST00000492811
-0.00127532	ENST00000374118
-0.0017529	ENST00000468460
-0.00148783	ENST00000473174
0.0010403	ENST00000582429
-0.00195798	ENST00000391983
0.000625374	ENST00000577105
-0.00211627	ENST00000573985
-0.000929115	ENST00000469543
-0.000346953	ENST00000495528
0.000947277	ENST00000566589
0.00119214	ENST00000548310
-0.000116312	ENST00000597735
-0.000198271	ENST00000598916
-0.00095071	ENST00000597000
0.00220157	ENST00000591206
0.00412707	ENST00000392523
0.00465634	ENST00000395785
0.00249321	ENST00000527709
0.00192226	ENST00000317811
0.000547529	ENST00000532914
0.000746217	ENST00000371327
0.000413811	ENST00000394056
-0.00264602	ENST00000499860
-0.000480341	ENST00000481477
-0.000926538	ENST00000484713
0.00115292	ENST00000425491
-0.000192618	ENST00000476151
-0.000905889	ENST00000532437
-0.00117567	ENST00000527207
-0.000419012	ENST00000396009
0.000903224	ENST00000303113
-3.1891e-05	ENST00000504805
-0.00280381	ENST00000245451
-0.00111998	ENST00000559087
-0.000392824	ENST00000598597
-0.00521062	ENST00000421807
0.00104559	ENST00000222125
0.00120552	ENST00000565380
0.000786004	ENST00000263246
-0.00101784	ENST00000295926
-0.00379745	ENST00000467849
-0.000521312	ENST00000399443
0.00137168	ENST00000510497
0.000792547	ENST00000327892
-0.000937658	ENST00000379052
-0.000574517	ENST00000318204
0.000596262	ENST00000356834
0.000657719	ENST00000521469
-0.00174221	ENST00000244217
-0.000475627	ENST00000306346
-0.00113497	ENST00000528230
0.000587157	ENST00000399300
-0.000587459	ENST00000574426
0.00286692	ENST00000519004
0.000856963	ENST00000523636
0.00354235	ENST00000522658
0.000538919	ENST00000517403
0.0012312	ENST00000519100
0.00217595	ENST00000523555
-0.00179433	ENST00000434376
-0.000543425	ENST00000448277
0.00150762	ENST00000434325
0.00060193	ENST00000269812
1.032e-05	ENST00000521914
0.000339699	ENST00000532378
0.001846	ENST00000400561
-0.00110148	ENST00000361392
0.000271209	ENST00000268896
-0.000512502	ENST00000576183
0.000158836	ENST00000580611
0.00271649	ENST00000449705
0.00215342	ENST00000443517
0.000836313	ENST00000346964
0.00020394	ENST00000524817
-0.000342579	ENST00000432549
-0.000565999	ENST00000409296
-0.000386302	ENST00000416719
0.000824986	ENST00000574070
0.00152315	ENST00000278198
0.000954309	ENST00000236040
0.00337462	ENST00000587127
0.00268852	ENST00000554756
0.000889098	ENST00000376088
0.000894658	ENST00000054950
0.000282014	ENST00000473037
0.00129111	ENST00000302176
-0.00454538	ENST00000354193
-0.00550668	ENST00000530199
0.00139865	ENST00000463191
-0.00100933	ENST00000466465
-0.00157805	ENST00000340578
0.00181749	ENST00000317721
0.000409014	ENST00000534727
-0.00348034	ENST00000447489
-0.000615707	ENST00000409307
-0.00176655	ENST00000376020
-0.00104193	ENST00000398564
-0.000881707	ENST00000321925
0.00222378	ENST00000536759
0.000135842	ENST00000457802
0.000433439	ENST00000567423
-0.00160784	ENST00000494133
0.0018361	ENST00000337179
0.00738165	ENST00000029410
-0.000228082	ENST00000299667
-0.00305371	ENST00000424697
0.000187474	ENST00000303915
0.0012116	ENST00000567367
0.00157948	ENST00000362076
0.00155826	ENST00000377213
0.00213192	ENST00000562958
-0.000661671	ENST00000361771
-0.00863433	ENST00000491239
0.00251215	ENST00000460236
-0.00259731	ENST00000304992
0.00198115	ENST00000591214
-0.00275097	ENST00000557362
-0.000780687	ENST00000438375
0.00428218	ENST00000356889
-0.000753372	ENST00000395556
-0.000709388	ENST00000456194
0.00105656	ENST00000380034
-0.000836131	ENST00000355467
0.0016936	ENST00000518778
0.00282134	ENST00000519965
-0.00101728	ENST00000342694
0.00120488	ENST00000264110
-0.000166132	ENST00000498491
-0.00428601	ENST00000575714
-0.00486263	ENST00000370654
-0.00151013	ENST00000484333
-0.000644357	ENST00000265393
0.00139385	ENST00000543117
-0.00035872	ENST00000514911
-0.00172252	ENST00000290390
0.00244209	ENST00000291560
0.00186819	ENST00000396991
-0.00411897	ENST00000310455
-0.000475643	ENST00000377386
0.000196188	ENST00000603946
0.000277889	ENST00000503216
-7.57849e-05	ENST00000554508
0.00148653	ENST00000540021
0.000459011	ENST00000303910
-0.000138507	ENST00000590709
-0.000287134	ENST00000457358
-0.00191654	ENST00000290349
-0.000286244	ENST00000489417
-0.000617369	ENST00000590599
-0.00322594	ENST00000589575
0.0022755	ENST00000519934
-0.00127542	ENST00000585208
0.0006975	ENST00000344876
-0.000639732	ENST00000220584
-0.00101426	ENST00000528729
-0.00169815	ENST00000572684
0.000400995	ENST00000533303
-0.00508397	ENST00000547169
0.000140239	ENST00000219542
-0.000916169	ENST00000370580
0.00109178	ENST00000300403
0.00107737	ENST00000340513
-0.00373283	ENST00000321331
0.000967616	ENST00000534207
-0.00208053	ENST00000589881
-0.00110709	ENST00000399061
-0.000435298	ENST00000494731
-0.000596401	ENST00000589307
-0.000254044	ENST00000559185
0.00082076	ENST00000403425
-5.87634e-06	ENST00000467289
0.00103334	ENST00000311278
-0.00053688	ENST00000478033
0.000581861	ENST00000526049
0.00377719	ENST00000393053
-3.01469e-06	ENST00000343632
-9.23964e-05	ENST00000594342
0.000652345	ENST00000464116
-0.000176203	ENST00000357485
0.00137899	ENST00000589737
0.00148116	ENST00000297508
-0.0012977	ENST00000590692
-0.00129393	ENST00000367090
-0.00633456	ENST00000529634
0.00133047	ENST00000545482
-0.00177195	ENST00000414187
-0.00112414	ENST00000491297
-0.00166546	ENST00000532629
-0.000558485	ENST00000595444
0.00162756	ENST00000445922
0.00102151	ENST00000545201
0.000498335	ENST00000585148
-0.00177953	ENST00000434282
0.00105846	ENST00000471240
0.000520364	ENST00000356464
-0.000152451	ENST00000309032
0.000430165	ENST00000429584
0.000439229	ENST00000265453
-0.000109268	ENST00000453057
-0.000236775	ENST00000478186
-0.00264967	ENST00000246792
-0.00148443	ENST00000388825
0.000520054	ENST00000435224
-0.00342793	ENST00000554876
-0.000265413	ENST00000595565
0.000473137	ENST00000321765
0.000317982	ENST00000582076
-0.00167673	ENST00000355594
0.00269539	ENST00000439742
-0.00405258	ENST00000542569
4.9224e-05	ENST00000533044
-0.00190156	ENST00000399976
5.92257e-05	ENST00000533274
-0.000846819	ENST00000557623
-6.13355e-05	ENST00000272902
-0.000112245	ENST00000357867
0.000176441	ENST00000308108
-0.000236257	ENST00000320248
-0.000932941	ENST00000484459
0.00152911	ENST00000220514
-0.000174082	ENST00000448165
-0.00109266	ENST00000474339
-0.00165239	ENST00000471660
0.0010731	ENST00000494980
0.0017606	ENST00000558080
-0.00211518	ENST00000558988
0.00183445	ENST00000409668
0.000382046	ENST00000370110
0.000412856	ENST00000468544
2.99298e-05	ENST00000392583
-0.00365246	ENST00000434858
-0.000546198	ENST00000444257
3.86153e-05	ENST00000311550
-0.00242076	ENST00000409558
-0.00307278	ENST00000442760
0.0024534	ENST00000336695
-0.00247806	ENST00000552521
4.05569e-05	ENST00000554922
0.00126229	ENST00000482827
-0.00122109	ENST00000552828
0.0041425	ENST00000216129
-0.00140483	ENST00000494846
0.00166217	ENST00000441555
-0.00131982	ENST00000392491
-0.000811812	ENST00000368452
-0.00139842	ENST00000258014
-0.000233379	ENST00000354275
0.000248624	ENST00000330055
-0.000111862	ENST00000262941
0.00148865	ENST00000266742
0.000160885	ENST00000253934
-0.0023344	ENST00000252458
0.000507494	ENST00000543425
-0.00025523	ENST00000314367
0.00232831	ENST00000431099
0.00375766	ENST00000587630
-0.000278579	ENST00000597985
0.001059	ENST00000563762
-0.00141258	ENST00000496177
0.0015343	ENST00000274255
0.000245985	ENST00000325102
-0.000708214	ENST00000579194
0.00260252	ENST00000581777
-0.000328812	ENST00000329309
-4.14858e-06	ENST00000431212
0.00306329	ENST00000478929
0.00147196	ENST00000358715
5.15933e-05	ENST00000530326
-0.000603772	ENST00000476965
0.0011381	ENST00000571843
0.00274775	ENST00000366592
0.000279931	ENST00000262188
0.000500697	ENST00000550458
-0.000236816	ENST00000370331
0.000793873	ENST00000519736
0.00103445	ENST00000483196
0.00134312	ENST00000357606
6.67279e-05	ENST00000313386
0.000991763	ENST00000423557
-0.000744755	ENST00000458707
-0.00308909	ENST00000544910
-0.000503353	ENST00000497429
-0.000877452	ENST00000360135
-0.000523266	ENST00000533402
-0.000103143	ENST00000527662
-0.00108252	ENST00000340006
0.0021136	ENST00000359316
0.000489537	ENST00000425560
0.00474105	ENST00000472447
0.00217943	ENST00000424649
-0.000650954	ENST00000369939
0.000234057	ENST00000559844
-0.000709444	ENST00000505245
5.4928e-05	ENST00000444201
-0.00112109	ENST00000451716
-0.00019149	ENST00000587739
0.00237224	ENST00000431744
0.00185609	ENST00000559686
-4.68119e-05	ENST00000560856
0.00276979	ENST00000561183
-0.00350501	ENST00000471453
0.000919194	ENST00000352618
0.000741216	ENST00000490276
0.00130707	ENST00000368404
0.00165735	ENST00000458242
-0.00240833	ENST00000476027
-0.00197956	ENST00000461675
0.000378427	ENST00000531875
0.00391361	ENST00000261942
0.00112914	ENST00000265872
0.0119747	ENST00000539250
-0.000264666	ENST00000508595
-0.000283018	ENST00000355385
0.00132642	ENST00000594932
-0.0022614	ENST00000367614
-0.000185678	ENST00000294848
-0.00107208	ENST00000435336
0.000953225	ENST00000329524
7.59544e-05	ENST00000493962
0.000421755	ENST00000256538
2.16921e-05	ENST00000439301
0.0013875	ENST00000423469
0.000281455	ENST00000546815
-0.00190718	ENST00000366788
0.00350875	ENST00000464769
-0.00144973	ENST00000372564
0.000170149	ENST00000243082
-0.00245965	ENST00000322048
0.000601316	ENST00000587377
-0.000145872	ENST00000427869
0.00179784	ENST00000541770
-0.00286259	ENST00000361539
-0.000331551	ENST00000537345
-0.000844352	ENST00000482936
-0.00381118	ENST00000334018
-0.00112461	ENST00000242592
-0.00297708	ENST00000397961
0.00149746	ENST00000592454
-0.00049515	ENST00000487525
0.0010377	ENST00000507807
0.00132895	ENST00000243662
0.000262076	ENST00000261615
-0.000702357	ENST00000555219
0.000174378	ENST00000588136
-0.00148272	ENST00000587354
1.36575e-05	ENST00000579002
0.00117833	ENST00000250111
-0.00108881	ENST00000398391
0.000102142	ENST00000489390
0.00108132	ENST00000332427
0.00329573	ENST00000314397
0.000285546	ENST00000494448
-0.00632454	ENST00000360472
0.000635324	ENST00000293760
0.000685719	ENST00000590310
-0.000126909	ENST00000425063
-0.00193141	ENST00000394163
-0.000511335	ENST00000593583
-0.00382421	ENST00000560569
0.0014544	ENST00000546047
9.43989e-05	ENST00000348433
0.00112996	ENST00000561899
0.000365738	ENST00000566848
0.00129828	ENST00000242577
-0.00112864	ENST00000549572
0.00056742	ENST00000358625
0.00106902	ENST00000396068
0.0011133	ENST00000530094
-0.00186949	ENST00000497855
0.000749408	ENST00000490251
-0.000874061	ENST00000480948
0.00295902	ENST00000265689
0.00240503	ENST00000533728
0.00044532	ENST00000441024
9.71914e-05	ENST00000350773
-0.000228471	ENST00000377191
-0.00096906	ENST00000496466
0.00022648	ENST00000463215
1.09746e-05	ENST00000378295
-0.00101685	ENST00000268150
0.00107396	ENST00000440863
0.000654963	ENST00000566479
-0.000690981	ENST00000356488
-0.000124007	ENST00000573759
0.000232214	ENST00000415912
0.00123648	ENST00000573058
5.63436e-05	ENST00000418590
-0.000236422	ENST00000372226
0.00297837	ENST00000342628
0.000110146	ENST00000359843
-7.13691e-05	ENST00000301873
5.9632e-05	ENST00000568908
-0.00114899	ENST00000600938
0.000594766	ENST00000587307
5.52555e-05	ENST00000370996
0.00183631	ENST00000571156
0.00308568	ENST00000575282
0.00059154	ENST00000576856
0.000964578	ENST00000452357
0.00280675	ENST00000551241
0.000942772	ENST00000553185
-0.00047035	ENST00000455645
0.000113138	ENST00000361781
0.00215982	ENST00000602565
-0.000594889	ENST00000372068
-0.000392621	ENST00000543538
0.00176401	ENST00000280979
0.00413233	ENST00000422285
-0.000878117	ENST00000245796
-0.000201515	ENST00000441564
0.00100234	ENST00000551016
-0.00154039	ENST00000158771
-0.00120534	ENST00000355899
-0.000779545	ENST00000375774
0.00024086	ENST00000366667
-0.00217987	ENST00000358022
0.0031333	ENST00000436367
-0.000186251	ENST00000438167
0.00402441	ENST00000567254
9.76827e-05	ENST00000354359
0.00259691	ENST00000574435
-0.00150714	ENST00000505733
-0.000478739	ENST00000514965
-0.00129098	ENST00000430446
-0.000104697	ENST00000326441
0.000113498	ENST00000419496
-0.00093593	ENST00000443006
-0.0025588	ENST00000475126
-5.10116e-05	ENST00000414443
-0.00113434	ENST00000381120
0.00113902	ENST00000405591
-0.00212254	ENST00000482696
-0.0017999	ENST00000472145
-0.00119354	ENST00000480963
-0.00123578	ENST00000480180
0.00263377	ENST00000382643
-0.000140224	ENST00000509903
0.000796383	ENST00000366955
0.00554242	ENST00000429597
-0.000833828	ENST00000481470
-0.000639478	ENST00000353662
-8.28917e-05	ENST00000366778
-0.000685799	ENST00000582126
-0.000604123	ENST00000294066
0.00187521	ENST00000433890
0.000129791	ENST00000331456
0.000398806	ENST00000358739
0.000509554	ENST00000585281
0.000105936	ENST00000494572
0.000595278	ENST00000366999
0.00294865	ENST00000366998
0.00555914	ENST00000449113
0.00155575	ENST00000538992
-4.13016e-05	ENST00000572525
0.000179525	ENST00000473770
-0.00277924	ENST00000606911
-0.00256435	ENST00000544844
0.000887558	ENST00000424542
0.000574355	ENST00000453168
-0.00199047	ENST00000554517
0.000202944	ENST00000418281
-0.00152955	ENST00000465072
0.000552735	ENST00000477925
-0.00385659	ENST00000555179
-0.000257095	ENST00000585609
-0.00352432	ENST00000508717
0.000478176	ENST00000470540
0.000941121	ENST00000523213
0.00145205	ENST00000260731
0.00271692	ENST00000399199
0.00215924	ENST00000274853
-0.000295097	ENST00000513214
-0.00234055	ENST00000590208
-0.000549968	ENST00000244426
-0.00140405	ENST00000461924
9.09183e-05	ENST00000492825
0.00109721	ENST00000532069
-0.00199363	ENST00000372210
-0.0017927	ENST00000536878
0.0010978	ENST00000532650
0.00170517	ENST00000530665
2.31086e-05	ENST00000309996
0.00232716	ENST00000535254
0.000749717	ENST00000603544
-0.0004338	ENST00000584031
0.001581	ENST00000392976
0.00177721	ENST00000358397
0.0081302	ENST00000454170
1.5156e-05	ENST00000519505
-6.93781e-05	ENST00000340368
-0.000112899	ENST00000571351
0.000762175	ENST00000248089
0.000598714	ENST00000368408
0.000480615	ENST00000548246
-0.000395175	ENST00000361247
0.000226585	ENST00000381774
0.000938752	ENST00000284878
-0.00227239	ENST00000469528
-0.00036765	ENST00000354772
-0.00732086	ENST00000393375
-0.000568525	ENST00000375446
-0.00223657	ENST00000536593
-6.31102e-05	ENST00000264601
0.00467233	ENST00000300035
0.00549323	ENST00000396259
-0.00108132	ENST00000454731
0.00348458	ENST00000428002
0.00498973	ENST00000340305
0.00167744	ENST00000416541
-0.00114079	ENST00000598779
-0.000180361	ENST00000413424
-4.17175e-05	ENST00000482798
0.00192957	ENST00000532820
0.000305653	ENST00000529949
-8.12517e-05	ENST00000487851
0.000970722	ENST00000222032
0.000779286	ENST00000445626
0.00316204	ENST00000487732
0.000274903	ENST00000335327
0.00419464	ENST00000527051
0.000328797	ENST00000276682
-4.2745e-05	ENST00000313654
-0.000337986	ENST00000399516
0.00015286	ENST00000297591
-9.235e-05	ENST00000332585
0.0015668	ENST00000292254
0.00493623	ENST00000397573
-0.000301738	ENST00000290573
0.00329073	ENST00000585733
0.0032362	ENST00000530927
0.00245641	ENST00000531690
0.000253969	ENST00000296484
-0.000579246	ENST00000366658
-0.000759545	ENST00000588460
0.00414952	ENST00000278353
-0.00106508	ENST00000373331
-8.76226e-05	ENST00000444035
-0.000496381	ENST00000413465
-0.000396346	ENST00000269305
-0.000521984	ENST00000445888
-0.000451818	ENST00000564288
-0.000331765	ENST00000476350
-0.00539789	ENST00000263893
-0.00230415	ENST00000495272
0.0038909	ENST00000337120
0.000686399	ENST00000261318
3.28863e-05	ENST00000438581
-0.00142381	ENST00000468545
0.00173579	ENST00000300093
0.00132056	ENST00000567897
0.000210113	ENST00000481647
0.00123402	ENST00000523337
-0.00103305	ENST00000503059
0.000286213	ENST00000417226
-0.00158862	ENST00000448042
0.00287217	ENST00000416281
0.000906995	ENST00000371975
0.000198015	ENST00000478018
-3.51833e-05	ENST00000436443
0.000389545	ENST00000578390
0.00112899	ENST00000339986
0.000599719	ENST00000584396
0.000621536	ENST00000488350
0.000607315	ENST00000320756
-0.000364491	ENST00000298705
6.58201e-05	ENST00000602564
0.000357908	ENST00000447966
-0.0059566	ENST00000304478
0.00208805	ENST00000295400
-0.00135044	ENST00000395633
7.46503e-05	ENST00000489987
-0.00511504	ENST00000599872
-0.000530398	ENST00000409673
4.54119e-05	ENST00000474810
-0.000982518	ENST00000599918
-0.000342336	ENST00000343433
0.000538585	ENST00000287598
0.000783923	ENST00000412359
-0.00161028	ENST00000590851
0.00153186	ENST00000432584
-4.73789e-05	ENST00000400394
-0.00132879	ENST00000533086
0.00191965	ENST00000533777
0.00141981	ENST00000220853
0.000929151	ENST00000519642
0.00186854	ENST00000519450
0.000197247	ENST00000454366
-0.000314875	ENST00000359139
-0.000431801	ENST00000230124
0.00198573	ENST00000523428
-0.00197164	ENST00000394026
-0.00409118	ENST00000433555
-0.00019844	ENST00000468555
5.66898e-05	ENST00000360726
-0.000224772	ENST00000375495
0.000849275	ENST00000321196
0.00381451	ENST00000595600
-5.52455e-05	ENST00000396050
0.000169924	ENST00000273859
-0.00550329	ENST00000301328
-0.000494049	ENST00000573137
-0.00306603	ENST00000576419
0.00209424	ENST00000515708
0.00225387	ENST00000285420
-0.000339192	ENST00000470795
-0.000541779	ENST00000485766
-0.000816926	ENST00000263468
0.00246014	ENST00000377086
-0.00337027	ENST00000357749
-0.0014194	ENST00000466208
-0.00387278	ENST00000463088
0.000542345	ENST00000553708
1.35795e-05	ENST00000556759
0.00042662	ENST00000555393
2.52911e-05	ENST00000555821
0.000226341	ENST00000331758
0.00554724	ENST00000420949
-0.00136825	ENST00000431973
0.000522215	ENST00000603864
0.000358144	ENST00000428502
-0.00253226	ENST00000443059
-0.000450569	ENST00000502310
-0.000876951	ENST00000378697
0.000740023	ENST00000297338
-0.00334435	ENST00000541024
0.000775053	ENST00000510492
0.000578808	ENST00000582084
-4.29124e-05	ENST00000536168
0.00215794	ENST00000353855
0.000618066	ENST00000549590
0.00271014	ENST00000321949
-0.00141126	ENST00000601916
0.000532077	ENST00000518189
0.00596001	ENST00000490501
0.00583337	ENST00000382240
-0.000214945	ENST00000435765
0.00055813	ENST00000414351
0.000630042	ENST00000266560
0.000431404	ENST00000492001
5.24754e-05	ENST00000550156
0.00100209	ENST00000395136
0.000353083	ENST00000449524
0.00418333	ENST00000354880
-0.000196551	ENST00000403559
-0.000178942	ENST00000480171
-0.00119902	ENST00000547765
0.000156881	ENST00000537045
0.00020766	ENST00000002165
-0.000121851	ENST00000535949
-0.000971526	ENST00000250101
-0.00126297	ENST00000576020
-0.00070194	ENST00000570330
8.60208e-05	ENST00000574734
-0.00185253	ENST00000372627
-2.35873e-05	ENST00000556545
0.000462732	ENST00000420982
2.02646e-05	ENST00000261646
0.000312615	ENST00000581356
-0.000282246	ENST00000509657
0.000790482	ENST00000432462
-0.000137453	ENST00000369085
0.00056198	ENST00000334220
-8.91654e-06	ENST00000376423
-0.00246269	ENST00000280527
-0.00196144	ENST00000477982
-0.000412262	ENST00000355619
-7.72028e-05	ENST00000291527
0.00033275	ENST00000251722
0.00229683	ENST00000459755
0.000159402	ENST00000287275
0.000362549	ENST00000532258
3.1977e-05	ENST00000380241
7.35038e-05	ENST00000425468
1.98037e-05	ENST00000589035
0.00132041	ENST00000590689
-0.000678839	ENST00000441109
-0.00028531	ENST00000488048
-0.000752261	ENST00000538969
0.000706802	ENST00000393600
0.00190941	ENST00000518205
0.00321969	ENST00000343605
0.000588178	ENST00000376451
-0.00119887	ENST00000412253
-0.00127058	ENST00000506536
0.000693148	ENST00000318473
0.00219197	ENST00000605579
-0.00080262	ENST00000468175
-0.000248067	ENST00000258091
0.000852469	ENST00000397511
-0.00306538	ENST00000528004
-0.00296773	ENST00000337387
0.00027345	ENST00000566928
-0.000578987	ENST00000579716
0.00131664	ENST00000566320
-0.000439019	ENST00000409885
0.00082735	ENST00000415593
0.000192077	ENST00000472244
0.00191822	ENST00000467086
0.000731602	ENST00000520424
0.000839555	ENST00000452973
0.000954556	ENST00000525752
0.00125467	ENST00000558161
0.000542318	ENST00000275517
-0.000539392	ENST00000553100
0.000235947	ENST00000590334
-0.000402673	ENST00000566709
0.000922082	ENST00000530751
0.00113339	ENST00000524153
-0.00235875	ENST00000576862
0.000164669	ENST00000451132
0.00321892	ENST00000527079
-0.0014003	ENST00000489306
-2.49058e-05	ENST00000568067
0.0011171	ENST00000569075
-0.000417965	ENST00000579071
-0.00384316	ENST00000478449
-0.000695995	ENST00000480013
-0.00463379	ENST00000490104
0.00148986	ENST00000252996
-0.0002591	ENST00000475879
-0.00111665	ENST00000437219
-0.0137506	ENST00000225728
-0.00322203	ENST00000575197
0.00279081	ENST00000456822
0.00205402	ENST00000540052
0.000757396	ENST00000280749
-0.00375008	ENST00000533151
-0.000530254	ENST00000511908
-0.00184023	ENST00000513773
-0.00052655	ENST00000538977
0.000122515	ENST00000575984
0.00439776	ENST00000395290
0.000281719	ENST00000461888
0.000674734	ENST00000447377
0.00108587	ENST00000258962
-0.00245476	ENST00000330276
0.00100228	ENST00000347027
-0.000773799	ENST00000443327
0.00112489	ENST00000369645
0.00138814	ENST00000343090
0.000263335	ENST00000256442
0.000211547	ENST00000506572
0.00263068	ENST00000508407
0.00183695	ENST00000505500
-0.00202801	ENST00000344085
-0.00124599	ENST00000558053
-0.000110496	ENST00000223428
0.000619647	ENST00000564285
0.000127729	ENST00000398042
0.000136388	ENST00000465645
-6.75248e-05	ENST00000466444
0.000605763	ENST00000005257
-0.00605324	ENST00000458487
0.00301054	ENST00000417196
0.00412134	ENST00000370033
4.51948e-05	ENST00000317402
0.000109198	ENST00000570831
-0.000813631	ENST00000301364
0.00555767	ENST00000383586
0.000125032	ENST00000606613
-0.00163859	ENST00000273596
0.00354406	ENST00000543025
0.00355596	ENST00000536437
0.00147458	ENST00000395474
0.000384235	ENST00000396386
0.000450597	ENST00000456948
0.00121035	ENST00000207636
0.000103388	ENST00000584696
-0.000809548	ENST00000592839
0.00291747	ENST00000552854
-0.00204845	ENST00000371149
0.00218177	ENST00000480058
-0.000483611	ENST00000431392
0.00019345	ENST00000346248
0.00113384	ENST00000368849
0.00396988	ENST00000396271
-0.000780419	ENST00000265729
-0.000522156	ENST00000472930
-0.00233253	ENST00000490437
0.00210693	ENST00000311212
0.000173502	ENST00000477227
0.00129513	ENST00000265340
0.00136718	ENST00000506438
0.000160934	ENST00000244565
0.000260676	ENST00000393648
-0.00190512	ENST00000489994
-0.000371336	ENST00000528224
-0.00114985	ENST00000255390
0.000356031	ENST00000404603
0.000132559	ENST00000519881
-0.000183962	ENST00000552802
-0.000693863	ENST00000547290
-0.00314934	ENST00000552369
0.00506986	ENST00000393077
-0.00295292	ENST00000446957
0.000277151	ENST00000360356
-0.0031639	ENST00000307896
0.000510105	ENST00000520242
0.000924528	ENST00000346623
-0.000421862	ENST00000448484
6.94755e-05	ENST00000599213
0.00354172	ENST00000497075
-0.002603	ENST00000515298
0.000921273	ENST00000419110
0.00232849	ENST00000325307
0.000523056	ENST00000442234
1.0278e-05	ENST00000446942
9.60498e-05	ENST00000340333
0.000538524	ENST00000359396
0.00165384	ENST00000375527
-0.000128333	ENST00000532572
0.000466088	ENST00000498822
0.00429903	ENST00000545521
0.00648686	ENST00000567444
0.00821436	ENST00000568282
0.000390744	ENST00000472831
1.21612e-05	ENST00000471767
-0.00302994	ENST00000479163
-0.00066241	ENST00000331200
0.000868287	ENST00000579294
0.000135214	ENST00000246149
-0.000358002	ENST00000426588
0.00339476	ENST00000255784
0.00119989	ENST00000581236
0.00172728	ENST00000580518
0.00144196	ENST00000261822
0.000200615	ENST00000407193
1.49253e-05	ENST00000322347
-0.00328178	ENST00000528834
-0.00285689	ENST00000392061
0.000950858	ENST00000469270
0.00100106	ENST00000347982
-0.000744266	ENST00000309451
0.00226427	ENST00000318709
-0.000346773	ENST00000225698
0.00213083	ENST00000490623
-0.00302033	ENST00000522126
-0.00127248	ENST00000370491
0.000277208	ENST00000543737
-0.00238106	ENST00000471475
-0.000103018	ENST00000460470
0.000487938	ENST00000493432
0.00118771	ENST00000487389
0.00363443	ENST00000484560
-0.00020613	ENST00000600878
0.00309805	ENST00000479036
-0.000606467	ENST00000397728
-0.000847842	ENST00000292566
0.00415461	ENST00000240093
0.000174613	ENST00000545127
-0.00113101	ENST00000475430
0.00226664	ENST00000561186
0.00363469	ENST00000532504
0.000654851	ENST00000530932
0.0010165	ENST00000530548
0.00235752	ENST00000266077
0.000349624	ENST00000473157
0.00117201	ENST00000296849
-0.000782311	ENST00000534139
-0.000300652	ENST00000371370
0.00137706	ENST00000355772
-1.51988e-05	ENST00000373345
9.26353e-05	ENST00000443571
-0.0014553	ENST00000536254
0.00264915	ENST00000554514
0.003982	ENST00000446185
-0.000679779	ENST00000452598
-0.000730667	ENST00000394850
-0.00392807	ENST00000609923
0.00214691	ENST00000310571
-0.002108	ENST00000382666
-0.00179616	ENST00000487278
0.00146279	ENST00000469379
-0.000435377	ENST00000468843
-0.000980043	ENST00000609540
-0.00512965	ENST00000475635
0.00117014	ENST00000368005
-0.0036536	ENST00000473039
-0.000156249	ENST00000389484
7.47678e-06	ENST00000396091
0.00026932	ENST00000373036
-0.00416497	ENST00000392185
-0.00340537	ENST00000252818
-0.00104247	ENST00000508548
0.000772228	ENST00000400382
0.000316801	ENST00000375353
-0.00153988	ENST00000598012
0.000287692	ENST00000465162
-0.00475088	ENST00000465835
0.000820393	ENST00000378474
0.00270557	ENST00000528752
-0.000281475	ENST00000573536
0.00158432	ENST00000587309
0.000340549	ENST00000507206
-0.00101737	ENST00000351450
-3.9229e-05	ENST00000456762
-0.000948764	ENST00000486458
-0.00211344	ENST00000264335
-0.000775386	ENST00000415095
1.11537e-05	ENST00000418043
-0.000375762	ENST00000442697
-0.00277258	ENST00000268699
0.000169542	ENST00000567756
0.000178895	ENST00000368309
0.00129382	ENST00000273920
0.000435167	ENST00000415192
-0.00026246	ENST00000487179
5.9875e-06	ENST00000519754
-0.00323144	ENST00000443968
-0.0036508	ENST00000553403
-0.000965417	ENST00000367081
0.00231434	ENST00000472452
0.000811419	ENST00000530167
-0.00111728	ENST00000416274
-0.000500845	ENST00000394326
-0.00259778	ENST00000416690
0.000406895	ENST00000215730
-0.000870159	ENST00000546443
0.00179992	ENST00000301738
0.00125079	ENST00000389286
9.10714e-05	ENST00000335791
0.000596531	ENST00000495983
0.00204299	ENST00000300738
0.00127467	ENST00000352331
0.00226409	ENST00000558585
0.000140523	ENST00000519985
-0.00052799	ENST00000409585
0.000306366	ENST00000354685
0.000858864	ENST00000420054
0.00179508	ENST00000527884
0.000215657	ENST00000250024
0.000375598	ENST00000425133
-0.000415143	ENST00000471532
0.00104037	ENST00000596860
0.00176725	ENST00000568546
-0.000184119	ENST00000393623
0.00448071	ENST00000396976
-0.000676397	ENST00000434392
0.000436962	ENST00000355839
0.00516023	ENST00000354558
0.00045868	ENST00000305596
-0.00151133	ENST00000514142
-0.000141581	ENST00000504011
-0.00242436	ENST00000465499
0.000102498	ENST00000537320
0.000826758	ENST00000344419
-0.00128801	ENST00000308099
0.00365227	ENST00000376166
0.00237449	ENST00000505969
0.00362835	ENST00000311124
0.000405571	ENST00000306560
0.0017222	ENST00000435205
0.00259093	ENST00000332598
-0.00654856	ENST00000571947
-0.00114026	ENST00000457382
-3.11601e-05	ENST00000450918
-0.00152388	ENST00000477242
-0.000862249	ENST00000540555
-1.37458e-05	ENST00000545247
-0.00133475	ENST00000543054
0.000849034	ENST00000260453
-3.00594e-05	ENST00000443102
-0.00152576	ENST00000474921
-0.000255547	ENST00000536603
-0.000865564	ENST00000534343
0.00134538	ENST00000541873
-0.00118232	ENST00000394223
-2.95184e-05	ENST00000392807
-0.000178934	ENST00000469257
-0.000399625	ENST00000546520
-1.79227e-05	ENST00000442215
0.00155153	ENST00000442800
0.00186212	ENST00000602122
0.000656929	ENST00000559088
-0.00163449	ENST00000246747
-0.000740922	ENST00000409157
-0.00240716	ENST00000555223
0.00298386	ENST00000321424
0.000490768	ENST00000485500
-0.000124671	ENST00000505077
0.000401989	ENST00000508792
0.00343085	ENST00000559607
0.000683389	ENST00000609618
0.00181164	ENST00000549867
0.00154029	ENST00000469805
-0.000236708	ENST00000438665
-0.00367045	ENST00000574341
0.000422097	ENST00000276533
-0.000637591	ENST00000313835
0.000247375	ENST00000382123
-0.000466166	ENST00000565445
0.00131055	ENST00000242210
0.00194637	ENST00000228306
-0.000343802	ENST00000346085
0.00251757	ENST00000405940
-0.00499815	ENST00000296126
-0.000350687	ENST00000580322
-0.000328282	ENST00000460882
0.000570665	ENST00000470710
-0.00166737	ENST00000441447
0.00370704	ENST00000275428
2.16426e-05	ENST00000005374
-0.00338099	ENST00000312962
0.00106285	ENST00000478863
9.06735e-05	ENST00000558583
-0.000272952	ENST00000404914
-0.000354531	ENST00000425817
-0.00265187	ENST00000258403
-0.000326208	ENST00000539054
0.00127267	ENST00000420702
0.00177135	ENST00000379509
-0.000231077	ENST00000482401
-0.000648204	ENST00000590815
-0.00327613	ENST00000400093
-0.000319611	ENST00000418540
-0.00239571	ENST00000419785
0.00329963	ENST00000588736
0.000278751	ENST00000496081
0.000242568	ENST00000376809
-0.00114472	ENST00000432933
-2.95681e-05	ENST00000456332
-0.00152779	ENST00000497025
-0.000326654	ENST00000564828
0.00270847	ENST00000566051
-0.000210113	ENST00000557571
0.000646006	ENST00000329713
-0.00018072	ENST00000414835
0.00103254	ENST00000509606
0.000912905	ENST00000547587
-0.000323478	ENST00000312352
0.00211093	ENST00000477548
0.00255621	ENST00000298838
0.000364908	ENST00000468417
-0.00109884	ENST00000347652
0.000878254	ENST00000352433
0.00198401	ENST00000449732
0.00134973	ENST00000343762
-0.000101706	ENST00000299575
-0.0011703	ENST00000584567
-0.000154507	ENST00000349379
-7.19238e-05	ENST00000490868
0.000237896	ENST00000474100
-0.00159094	ENST00000440760
-0.000587873	ENST00000480381
-0.00178245	ENST00000416977
-1.21441e-05	ENST00000419304
-0.000248487	ENST00000401412
0.00189867	ENST00000534111
-0.00310251	ENST00000429987
0.0050518	ENST00000257549
0.00138875	ENST00000451522
0.00250391	ENST00000466011
0.000653464	ENST00000584377
0.00282604	ENST00000577578
0.000695477	ENST00000521806
0.0020025	ENST00000523906
4.44907e-05	ENST00000521349
-1.44629e-06	ENST00000378615
-0.000202857	ENST00000525895
-0.000363205	ENST00000512619
0.000113003	ENST00000360579
0.000175212	ENST00000472617
0.00171919	ENST00000336148
0.000216531	ENST00000584436
0.000773887	ENST00000532414
0.00250926	ENST00000486727
-0.00217264	ENST00000469162
0.00214449	ENST00000474550
-0.000776102	ENST00000409338
-0.00148719	ENST00000368971
-0.000647275	ENST00000597856
-0.00104051	ENST00000505049
-0.000121231	ENST00000256594
0.000604649	ENST00000379152
-0.00030113	ENST00000316273
-0.000175074	ENST00000485065
0.00119536	ENST00000426119
0.000957869	ENST00000375341
0.000761773	ENST00000422919
-0.00474458	ENST00000380966
-0.00270855	ENST00000577157
0.00108111	ENST00000546737
-8.68321e-05	ENST00000503548
-0.000156171	ENST00000520953
-0.00104263	ENST00000515355
0.00419467	ENST00000458508
0.000157921	ENST00000558480
-0.0019581	ENST00000345985
0.000721051	ENST00000538384
-0.00055707	ENST00000421093
-0.000326653	ENST00000572250
0.00100759	ENST00000514370
-0.00430747	ENST00000566309
-0.000884654	ENST00000454073
0.000744172	ENST00000428347
0.00191375	ENST00000373224
0.000361013	ENST00000358141
0.000238318	ENST00000331923
-3.20079e-05	ENST00000605337
0.000621901	ENST00000470258
-0.0067279	ENST00000348332
0.00386489	ENST00000534136
-0.000153011	ENST00000496808
0.000138716	ENST00000373318
-0.000148688	ENST00000272972
4.37477e-05	ENST00000238936
-7.08389e-05	ENST00000566327
0.00226428	ENST00000568514
-0.00449948	ENST00000452874
-1.42753e-05	ENST00000503570
0.00117565	ENST00000432328
-0.00152405	ENST00000583804
0.00105955	ENST00000395205
0.000530461	ENST00000329565
-0.00228894	ENST00000515717
0.000256595	ENST00000374523
-0.000447632	ENST00000540037
-0.00198534	ENST00000464251
-0.00105033	ENST00000566520
0.00425462	ENST00000451165
0.00306215	ENST00000454473
3.8819e-05	ENST00000459850
0.00265709	ENST00000464876
-0.000358793	ENST00000334351
-0.00103529	ENST00000394243
-0.00209361	ENST00000553974
0.00318146	ENST00000553687
-0.00196515	ENST00000444521
-0.00303522	ENST00000367511
-7.43587e-05	ENST00000399450
-0.00102002	ENST00000504772
-0.00022707	ENST00000585914
-0.000982322	ENST00000581438
0.00601346	ENST00000474505
-0.000208185	ENST00000393587
0.000619731	ENST00000550413
-0.000277692	ENST00000398576
0.000448344	ENST00000389629
-0.000262792	ENST00000480362
2.83424e-05	ENST00000264093
-0.00439999	ENST00000452032
-0.00353578	ENST00000450043
0.000911918	ENST00000486260
-0.000256144	ENST00000472644
-0.00150664	ENST00000512673
0.000887911	ENST00000513246
0.00409185	ENST00000514032
0.00204657	ENST00000285199
0.00045707	ENST00000494018
-0.00147789	ENST00000451717
0.0017838	ENST00000549025
0.0017021	ENST00000487794
0.000958408	ENST00000488282
0.00233328	ENST00000482648
-0.000934834	ENST00000469972
1.06708e-05	ENST00000480240
-0.00249686	ENST00000262430
-0.000912846	ENST00000304698
0.000567352	ENST00000268138
-0.000318993	ENST00000468153
0.000560508	ENST00000360534
-0.000249703	ENST00000380633
-0.000617862	ENST00000391821
-0.000812272	ENST00000583725
-0.0010775	ENST00000418541
-0.000265734	ENST00000507613
-0.00388092	ENST00000395169
-0.00137562	ENST00000361569
-0.00552436	ENST00000419370
0.00242256	ENST00000288207
0.000579139	ENST00000592024
-0.000586417	ENST00000600033
-0.00234027	ENST00000297620
-0.00254555	ENST00000596121
-0.000745716	ENST00000554686
-0.000808576	ENST00000367255
0.000145245	ENST00000409694
0.00148801	ENST00000396833
-0.00224487	ENST00000366988
0.000218395	ENST00000469376
0.000384278	ENST00000348655
0.000305869	ENST00000528413
1.94682e-05	ENST00000469048
-0.00137243	ENST00000254644
-0.000717988	ENST00000485161
-0.000508811	ENST00000502984
0.00175193	ENST00000254351
-0.00097611	ENST00000378201
0.00278608	ENST00000373789
0.00148677	ENST00000536860
-0.0013193	ENST00000474195
0.000949343	ENST00000608100
-0.00174853	ENST00000481346
0.00125088	ENST00000541223
-0.000434755	ENST00000443879
0.00279047	ENST00000547975
0.000413674	ENST00000399808
0.000789936	ENST00000531688
0.00318551	ENST00000526811
0.000933571	ENST00000421804
-0.000913994	ENST00000374907
-0.00208062	ENST00000496477
-0.000675582	ENST00000486719
0.00243113	ENST00000423828
-0.000243034	ENST00000570513
0.00167961	ENST00000326877
-0.000199854	ENST00000483581
0.00046898	ENST00000297565
-0.0004094	ENST00000503697
-0.00112844	ENST00000252506
-0.00166968	ENST00000335693
-0.00258798	ENST00000606024
-0.00324202	ENST00000478116
-0.000270498	ENST00000515008
-0.00303484	ENST00000463678
0.000179406	ENST00000400324
-0.000315769	ENST00000436909
0.00162152	ENST00000561678
-0.00041798	ENST00000465155
0.000101975	ENST00000332954
-0.000648536	ENST00000530868
0.0016107	ENST00000420764
0.000244611	ENST00000395550
0.00148622	ENST00000480524
0.00280366	ENST00000522873
0.000236843	ENST00000228510
0.00206147	ENST00000429568
0.00269339	ENST00000536947
0.000738368	ENST00000354336
2.93881e-05	ENST00000264221
0.00107242	ENST00000265295
0.00236092	ENST00000559489
-3.10548e-06	ENST00000494801
0.00085671	ENST00000563415
0.0013766	ENST00000323760
-0.00188094	ENST00000572645
0.000769363	ENST00000375946
0.000460954	ENST00000262607
0.000222211	ENST00000574159
-0.0032698	ENST00000340253
-0.00126254	ENST00000508485
-0.000575928	ENST00000417270
-0.00159839	ENST00000228136
-0.00330621	ENST00000525684
-2.9539e-05	ENST00000524461
-0.00213988	ENST00000524508
0.00267305	ENST00000490649
-0.00034	ENST00000304434
-0.00112921	ENST00000370913
-0.00101761	ENST00000542638
-0.001403	ENST00000482105
-0.00106401	ENST00000464613
0.000499149	ENST00000463592
0.000241998	ENST00000423827
-0.00423248	ENST00000557550
-0.000541648	ENST00000339854
0.00113887	ENST00000439211
-0.0005899	ENST00000512866
0.00034063	ENST00000533784
-0.000326791	ENST00000336898
-0.00249859	ENST00000324342
0.000666573	ENST00000431232
0.0014282	ENST00000448854
0.000457362	ENST00000278302
0.000626636	ENST00000257177
-0.00105388	ENST00000361840
0.00106616	ENST00000518776
-0.00263142	ENST00000600003
0.00180685	ENST00000329420
-0.00157905	ENST00000548701
-0.00100453	ENST00000447527
0.00729778	ENST00000346693
-0.00048921	ENST00000359949
-0.00168519	ENST00000354371
-0.00359054	ENST00000447464
-0.00282502	ENST00000370010
-0.00538904	ENST00000493959
-0.000982575	ENST00000373434
-1.58385e-05	ENST00000504781
0.000945027	ENST00000509576
-0.000432029	ENST00000510171
0.0018025	ENST00000414632
0.000938153	ENST00000302000
-0.00120123	ENST00000435464
-0.00110421	ENST00000590870
0.000995193	ENST00000442869
0.000365795	ENST00000166345
0.00107983	ENST00000512024
-0.00184087	ENST00000489323
0.00033468	ENST00000379388
0.000930965	ENST00000358149
0.000885792	ENST00000302764
0.00177662	ENST00000521797
0.00154095	ENST00000397857
0.00020148	ENST00000380289
-0.00152489	ENST00000300134
-0.000765919	ENST00000555318
0.00271755	ENST00000392128
-0.000454867	ENST00000361060
-0.00113201	ENST00000493759
5.76406e-05	ENST00000383194
0.00032524	ENST00000471954
0.000788912	ENST00000422491
0.000685595	ENST00000375401
-3.64006e-05	ENST00000292401
-1.2348e-05	ENST00000504778
-0.00398034	ENST00000588869
0.0023663	ENST00000517780
-0.000453031	ENST00000257966
-0.000642739	ENST00000418299
-0.00213688	ENST00000480414
0.00103281	ENST00000536344
-0.00409151	ENST00000442421
-0.0020409	ENST00000527202
0.000505731	ENST00000546215
0.000332118	ENST00000395958
-0.00111875	ENST00000396597
-0.00162387	ENST00000409573
9.06214e-05	ENST00000329875
-0.00330013	ENST00000293777
0.00244671	ENST00000529996
-0.00158102	ENST00000441058
0.00382818	ENST00000421556
0.00119096	ENST00000540683
0.000665633	ENST00000483209
-0.000492052	ENST00000380550
-0.00107266	ENST00000293195
-0.00083368	ENST00000579070
0.00165525	ENST00000563273
-0.00128985	ENST00000538999
0.00133851	ENST00000483173
0.00021944	ENST00000517458
-0.000453076	ENST00000269703
-9.55076e-05	ENST00000418825
0.000712058	ENST00000474737
-0.00104392	ENST00000227135
-0.00507734	ENST00000532692
-0.00031215	ENST00000300151
-0.00422562	ENST00000458153
-0.000727698	ENST00000428043
-0.000478177	ENST00000327097
0.000176345	ENST00000446066
-2.42536e-05	ENST00000479461
-7.89421e-05	ENST00000287239
-0.00136159	ENST00000372711
0.00131916	ENST00000341446
0.000582082	ENST00000315323
0.000876534	ENST00000346498
-0.00121099	ENST00000544223
0.000847604	ENST00000550335
-0.00178613	ENST00000546244
-0.000314337	ENST00000603393
-0.000469594	ENST00000532264
0.00202663	ENST00000266069
-0.00516942	ENST00000523483
0.000430989	ENST00000467112
-0.000205215	ENST00000334696
0.000784934	ENST00000410108
0.00286419	ENST00000459929
0.000102269	ENST00000261220
-0.000108924	ENST00000550777
-0.000498071	ENST00000216500
-0.000779503	ENST00000570063
-0.000308584	ENST00000383276
-0.00163773	ENST00000463726
0.00081868	ENST00000421757
-0.000848602	ENST00000261434
-0.000416615	ENST00000537169
0.000978882	ENST00000539416
0.000851511	ENST00000592763
-0.00194195	ENST00000307471
-0.000788579	ENST00000406164
0.00372471	ENST00000567439
-0.00118307	ENST00000489321
0.000790335	ENST00000436628
6.90856e-05	ENST00000477642
-0.000167656	ENST00000486927
0.00721195	ENST00000323372
0.00192815	ENST00000377399
-0.0001264	ENST00000443585
0.00178783	ENST00000382368
-0.0016406	ENST00000325351
-0.0029428	ENST00000549983
-0.00174061	ENST00000446647
-0.000113199	ENST00000515100
-0.000800176	ENST00000372584
-0.000287638	ENST00000455202
-0.000585348	ENST00000391980
-0.000838164	ENST00000391788
-0.000172968	ENST00000360465
-0.000770981	ENST00000598479
0.00179374	ENST00000334705
0.001045	ENST00000005286
0.0011402	ENST00000423462
-0.00345354	ENST00000479870
-0.000591464	ENST00000331079
-0.00195024	ENST00000437750
5.77941e-05	ENST00000368612
0.000634674	ENST00000374403
0.000167635	ENST00000327331
0.000546992	ENST00000545525
8.71247e-05	ENST00000535656
0.000303085	ENST00000597163
-0.00137701	ENST00000398612
1.23667e-05	ENST00000356577
-0.000404145	ENST00000588577
-0.00131714	ENST00000591429
0.0021951	ENST00000425432
-0.000691	ENST00000219207
0.000755075	ENST00000373307
-0.000275543	ENST00000360423
-7.49984e-05	ENST00000377017
5.75048e-05	ENST00000572393
-0.00288401	ENST00000444450
-8.00998e-05	ENST00000435618
0.000209642	ENST00000378714
-0.000518911	ENST00000485839
-0.00250516	ENST00000319550
-0.00104925	ENST00000420155
-0.000165493	ENST00000484841
-0.000972835	ENST00000460901
0.000792295	ENST00000419792
0.000717759	ENST00000366624
9.92308e-05	ENST00000438130
-0.0005367	ENST00000561791
-0.0017026	ENST00000392717
0.000348848	ENST00000366721
-0.00114141	ENST00000588745
0.00271901	ENST00000345865
0.000502187	ENST00000381661
0.00282065	ENST00000272317
0.00111924	ENST00000590723
0.00240714	ENST00000268184
-0.00148069	ENST00000270583
-0.00404301	ENST00000289228
-0.000101919	ENST00000472647
0.00104821	ENST00000367811
0.00225841	ENST00000321694
-0.00288513	ENST00000349841
-0.00413649	ENST00000200453
7.94126e-05	ENST00000369310
0.00022481	ENST00000369312
-0.000126699	ENST00000416837
0.000685749	ENST00000475533
-0.00181253	ENST00000425849
-0.00113313	ENST00000456267
0.000271004	ENST00000568194
0.00104079	ENST00000307102
0.00199178	ENST00000419219
0.000659743	ENST00000397527
-0.00142054	ENST00000476189
0.00054311	ENST00000392177
0.000583696	ENST00000478393
0.00130446	ENST00000519539
0.00124959	ENST00000560738
0.000420567	ENST00000359623
-0.00184028	ENST00000552321
0.000565185	ENST00000415832
-0.00402015	ENST00000506885
-0.00104822	ENST00000547439
0.000440692	ENST00000547790
-0.000930421	ENST00000380629
0.000217338	ENST00000409409
-0.000968638	ENST00000269298
0.000502409	ENST00000290295
0.00174397	ENST00000533010
0.00120058	ENST00000514252
-0.00462012	ENST00000450333
-0.000568372	ENST00000264012
0.00331317	ENST00000443016
0.0025643	ENST00000606752
-7.05043e-05	ENST00000318220
-0.00130738	ENST00000342104
0.000737451	ENST00000360911
0.000208653	ENST00000542691
0.00022956	ENST00000380773
-0.000144619	ENST00000577650
-0.00232125	ENST00000554908
0.000702047	ENST00000360694
-0.000470563	ENST00000472729
-0.00196293	ENST00000258173
-0.0017839	ENST00000495280
0.00137845	ENST00000565891
0.00111296	ENST00000521098
0.00283444	ENST00000347699
0.000631333	ENST00000290399
-0.000219469	ENST00000424527
0.000261661	ENST00000379979
0.000250963	ENST00000507412
-0.000464339	ENST00000379843
-0.00134542	ENST00000587731
-0.0014571	ENST00000591494
0.00244013	ENST00000510104
-0.0036552	ENST00000521829
0.00183643	ENST00000269932
0.00106637	ENST00000446329
0.00055374	ENST00000565465
-0.00146022	ENST00000373049
-2.59553e-05	ENST00000466489
-0.000471643	ENST00000492988
0.000180085	ENST00000247191
0.00083196	ENST00000380596
0.0016458	ENST00000230882
-0.001041	ENST00000548938
-0.00211209	ENST00000294360
0.00174816	ENST00000491144
0.00017849	ENST00000585014
-7.23497e-05	ENST00000328980
-0.000516574	ENST00000502658
-0.00156573	ENST00000294661
-0.00462452	ENST00000462024
-0.000582812	ENST00000398888
-0.00121196	ENST00000476004
0.00252951	ENST00000538906
0.000219703	ENST00000478694
0.000533556	ENST00000390645
0.000189577	ENST00000456315
1.43492e-05	ENST00000584502
0.000742002	ENST00000567212
0.000471258	ENST00000472696
0.00315101	ENST00000369764
-0.00131967	ENST00000444610
0.0002951	ENST00000585475
-0.00084124	ENST00000474037
-0.000137066	ENST00000367069
-0.000395824	ENST00000482554
0.000541358	ENST00000479196
-0.000437343	ENST00000427726
-0.000824129	ENST00000223136
-0.000282812	ENST00000550339
-0.000556312	ENST00000565848
-0.001607	ENST00000468586
-0.000192557	ENST00000251296
-0.00122547	ENST00000412684
0.000330365	ENST00000467554
9.01066e-05	ENST00000317198
0.000431442	ENST00000370589
-0.00116595	ENST00000458035
-0.000215004	ENST00000551869
0.00551888	ENST00000424446
-0.000160846	ENST00000555443
0.000796136	ENST00000346991
-0.000201547	ENST00000378861
-0.00115704	ENST00000524037
0.000920329	ENST00000271452
-0.00250363	ENST00000469078
0.0045038	ENST00000478924
-4.65649e-06	ENST00000596238
-9.26594e-05	ENST00000522362
-0.00528702	ENST00000543273
-0.00152752	ENST00000369061
0.00165953	ENST00000378494
-0.00394326	ENST00000471770
0.000158559	ENST00000247291
0.000328275	ENST00000423241
-0.000656208	ENST00000361740
0.00138548	ENST00000525354
-0.00158705	ENST00000445902
0.0023725	ENST00000587455
0.00134613	ENST00000392818
-0.000745407	ENST00000445470
-0.00176237	ENST00000508540
-0.000416315	ENST00000258969
-0.00132921	ENST00000393667
0.00131057	ENST00000372857
0.000295245	ENST00000419343
-0.000942903	ENST00000512151
0.00079378	ENST00000421473
-0.00515061	ENST00000441159
0.000596801	ENST00000479040
-0.000400938	ENST00000412586
-0.000544403	ENST00000265354
0.000689437	ENST00000561798
-0.00399529	ENST00000505222
-0.000516042	ENST00000468831
-0.000779802	ENST00000372452
-0.00193924	ENST00000566903
0.003065	ENST00000417024
-0.000900548	ENST00000445547
0.000123629	ENST00000552961
0.0011515	ENST00000555601
0.00032491	ENST00000308074
0.00203588	ENST00000354617
0.00281507	ENST00000388749
9.10346e-06	ENST00000507747
0.000568912	ENST00000592082
0.0004487	ENST00000588362
0.000965029	ENST00000454008
0.00101681	ENST00000395927
-0.0106144	ENST00000506119
0.000771147	ENST00000565932
0.000318568	ENST00000473717
-0.000267939	ENST00000476110
-0.000650567	ENST00000394300
-0.00228728	ENST00000506085
-0.000990125	ENST00000495421
0.000798734	ENST00000396758
0.00139613	ENST00000355112
-0.00160431	ENST00000490561
-0.00162864	ENST00000341618
0.00212897	ENST00000279068
0.000462728	ENST00000361670
0.000834182	ENST00000579842
6.61804e-05	ENST00000577712
0.000572064	ENST00000395240
0.00118274	ENST00000565355
0.00153797	ENST00000402578
2.5738e-05	ENST00000451855
9.70446e-05	ENST00000473746
-0.000408852	ENST00000422355
-0.000497856	ENST00000465588
0.000996599	ENST00000477151
0.00227813	ENST00000570284
-0.00109501	ENST00000526781
0.0017563	ENST00000513349
0.00105364	ENST00000512302
0.00260449	ENST00000379802
0.000187807	ENST00000355371
-0.00158548	ENST00000407025
0.000522044	ENST00000542267
0.000821536	ENST00000303887
0.000270468	ENST00000547665
-0.00101221	ENST00000564150
-0.000285047	ENST00000310496
-0.000789907	ENST00000428708
-0.00189584	ENST00000498274
0.000677445	ENST00000460012
-0.00063754	ENST00000230122
0.000233292	ENST00000515394
0.000155152	ENST00000361170
-2.30675e-05	ENST00000474796
-0.00163654	ENST00000541970
0.00190032	ENST00000430409
-0.00085048	ENST00000568651
0.000755242	ENST00000561679
0.00356246	ENST00000490823
-0.000516422	ENST00000367303
-0.00127088	ENST00000285599
-0.00268481	ENST00000528889
-0.00634738	ENST00000277865
0.0019281	ENST00000262346
-8.11849e-05	ENST00000489884
0.000406375	ENST00000482571
-0.000903529	ENST00000585842
0.000680395	ENST00000391702

## Sheet: Clinseq_SC_Iso_T
Coefficients	ENSEMBL_Gene_ID
0.119769	(Intercept)
-2.75069e-05	ENST00000356489
-0.000547352	ENST00000415757
0.00045535	ENST00000472194
-0.000366344	ENST00000263574
0.00013132	ENST00000338167
0.000799261	ENST00000598810
0.000160641	ENST00000545944
0.000801031	ENST00000305188
0.000311501	ENST00000356509
-0.00111565	ENST00000324559
-0.000950014	ENST00000416649
0.00156946	ENST00000372874
0.00053209	ENST00000274026
0.00170785	ENST00000290317
0.00212572	ENST00000442720
-0.000248992	ENST00000367632
0.000794518	ENST00000310955
0.00029246	ENST00000478882
-0.00111808	ENST00000512439
0.000681828	ENST00000296503
0.000130876	ENST00000378164
0.00266639	ENST00000529653
0.000168541	ENST00000578778
-0.000263581	ENST00000262352
-0.000408341	ENST00000422398
0.000246274	ENST00000600118
-0.000961045	ENST00000545652
0.00148092	ENST00000529006
-0.000147561	ENST00000232508
0.00204132	ENST00000555718
0.000773524	ENST00000216122
7.91085e-06	ENST00000329421
-0.000688237	ENST00000545156
-0.000101712	ENST00000352041
0.00112315	ENST00000367409
-0.000166205	ENST00000448430
-0.000527507	ENST00000372216
0.0017261	ENST00000394249
0.000853899	ENST00000262077
0.000372505	ENST00000475662
0.000533686	ENST00000504315
-0.00115904	ENST00000473519
0.00180303	ENST00000397677
0.00161782	ENST00000557140
0.0040863	ENST00000523102
-0.000210209	ENST00000441077
-0.00064013	ENST00000406941
0.00139688	ENST00000414849
0.00212313	ENST00000560177
0.00114094	ENST00000377777
0.000485618	ENST00000496696
0.00674729	ENST00000354105
0.00368649	ENST00000554869
0.00373027	ENST00000333479
6.75186e-05	ENST00000554579
-6.87939e-05	ENST00000296506
-0.000298237	ENST00000302819
0.000639694	ENST00000475504
0.000298035	ENST00000395284
-0.000105325	ENST00000484937
-3.3117e-05	ENST00000553034
0.000103693	ENST00000374804
0.00181439	ENST00000406385
1.04043e-05	ENST00000552347
-1.78649e-05	ENST00000259526
-0.00149782	ENST00000592083
-0.00761708	ENST00000458385
7.09827e-05	ENST00000461006
-0.00037209	ENST00000397983
0.00169293	ENST00000300091
0.000742815	ENST00000409344
0.00362379	ENST00000460654
0.00102105	ENST00000361148
0.0016985	ENST00000395405
0.00109295	ENST00000409495
8.33667e-05	ENST00000296932
6.86272e-05	ENST00000367609
3.14239e-05	ENST00000528263
0.00201785	ENST00000301180
0.00144514	ENST00000356455
0.00126057	ENST00000352551
0.000554394	ENST00000372568
-0.000540927	ENST00000262752
-0.000410745	ENST00000534967
-0.00078426	ENST00000422544
0.000284012	ENST00000492979
-0.00286389	ENST00000394847
0.00125386	ENST00000506339
-0.00132165	ENST00000421218
0.00032134	ENST00000303460
-0.00104824	ENST00000511946
0.00428622	ENST00000369815
0.00278348	ENST00000586014
3.13678e-05	ENST00000350051
0.0015511	ENST00000261366
0.00311213	ENST00000504788
3.51096e-05	ENST00000512460
-0.00253382	ENST00000264694
0.00224302	ENST00000489459
-0.000765951	ENST00000480648
7.83818e-05	ENST00000451899
8.95842e-05	ENST00000596335
-0.000215967	ENST00000374134
0.00167762	ENST00000417960
0.00128397	ENST00000540509
0.00234977	ENST00000490434
0.000799265	ENST00000467391
0.000212535	ENST00000426668
0.000996687	ENST00000504730
-0.000389642	ENST00000449407
-0.001801	ENST00000481920
-0.00310898	ENST00000533628
0.00160785	ENST00000380600
0.000954787	ENST00000464267
-0.000281715	ENST00000216146
-0.002925	ENST00000407246
-2.00537e-05	ENST00000430330
0.00364927	ENST00000484270
-0.0118264	ENST00000296885
0.00160091	ENST00000265036
0.000533882	ENST00000332512
0.00291623	ENST00000263795
0.00139022	ENST00000301905
0.000158429	ENST00000340552
-0.00282588	ENST00000206020
0.000134859	ENST00000418033
0.00153711	ENST00000532583
-0.000128927	ENST00000589063
-0.00175409	ENST00000315567
0.00305561	ENST00000596672
0.000753692	ENST00000599165
0.000929366	ENST00000459772
0.000198113	ENST00000309657
0.00216545	ENST00000525356
-0.000252295	ENST00000475004
2.21472e-06	ENST00000371930
-0.00106912	ENST00000251101
-0.00178428	ENST00000340116
0.00113597	ENST00000356476
0.000308322	ENST00000371356
0.0026536	ENST00000380950
0.000746749	ENST00000217026
-0.000325881	ENST00000479413
0.000687814	ENST00000423485
-0.000225031	ENST00000496125
0.0014199	ENST00000540737
0.00044243	ENST00000532565
0.00150735	ENST00000527352
0.00376423	ENST00000526270
-0.00115227	ENST00000359247
-0.00131145	ENST00000585579
0.000200039	ENST00000476806
0.000473205	ENST00000243056
0.00232369	ENST00000472073
0.000987557	ENST00000361627
0.000894272	ENST00000543522
-6.80789e-05	ENST00000392693
-0.000166808	ENST00000554617
0.00023342	ENST00000394258
0.000431054	ENST00000555737
-0.00090776	ENST00000393658
0.000442396	ENST00000356436
0.00256948	ENST00000434433
0.00047785	ENST00000341901
-0.000764285	ENST00000302558
-0.000397941	ENST00000429378
-0.000854484	ENST00000327570
-1.12564e-05	ENST00000529632
8.19751e-05	ENST00000263181
-0.00179836	ENST00000591290
0.00365029	ENST00000367167
0.00215191	ENST00000374026
0.000746482	ENST00000229570
-5.66624e-06	ENST00000396947
0.000992023	ENST00000247182
-0.000695167	ENST00000340417
-0.0013258	ENST00000356824
0.00193332	ENST00000371327
0.00199532	ENST00000330168
0.00229134	ENST00000374231
0.0020846	ENST00000261740
-0.00063542	ENST00000245451
-9.92559e-05	ENST00000473620
-0.00468517	ENST00000476744
0.00362075	ENST00000450991
-0.00394142	ENST00000244217
-0.000780758	ENST00000559118
0.000573085	ENST00000391755
6.2475e-05	ENST00000344147
0.000385906	ENST00000546109
0.00099104	ENST00000494983
0.00105112	ENST00000532378
-0.00240349	ENST00000397843
0.000832799	ENST00000578232
0.00118298	ENST00000488876
0.000742133	ENST00000582874
0.000897497	ENST00000585269
0.000579235	ENST00000583639
0.000869707	ENST00000412033
0.00132072	ENST00000318410
0.0010104	ENST00000534070
0.00196089	ENST00000555055
-0.000154804	ENST00000439576
0.000661844	ENST00000579695
0.00200416	ENST00000493471
0.000347362	ENST00000262375
-0.00281645	ENST00000381809
-0.000324004	ENST00000586113
0.00165684	ENST00000586579
-0.00116042	ENST00000285689
-0.00100749	ENST00000449476
0.00400766	ENST00000334530
-0.00022929	ENST00000321925
0.00219209	ENST00000577834
-0.00141512	ENST00000498281
0.00146232	ENST00000549992
0.000142823	ENST00000476444
0.00195092	ENST00000377213
7.52889e-05	ENST00000413806
0.00214021	ENST00000592540
-0.000495748	ENST00000456430
-0.000438027	ENST00000590918
0.00286933	ENST00000408948
-0.000718515	ENST00000247026
-0.00187293	ENST00000398944
-0.00250708	ENST00000310455
0.00160737	ENST00000465604
0.00182535	ENST00000357865
0.00269257	ENST00000374291
-0.00194074	ENST00000253812
0.000803695	ENST00000209728
0.000910414	ENST00000522313
-0.000188593	ENST00000424442
0.00131397	ENST00000300403
0.00209686	ENST00000340513
-0.00106398	ENST00000321331
0.000994065	ENST00000525875
-0.00254313	ENST00000528581
0.000364567	ENST00000506491
0.00106199	ENST00000440787
-0.000302227	ENST00000467289
0.0056684	ENST00000556029
0.00399712	ENST00000266732
0.00163707	ENST00000556678
0.000533291	ENST00000548223
-0.000726387	ENST00000556418
5.02344e-05	ENST00000585838
0.00291366	ENST00000588258
0.000884151	ENST00000312989
0.000521625	ENST00000490979
-0.0035109	ENST00000291536
-0.0019149	ENST00000398352
6.81634e-05	ENST00000356464
0.00176767	ENST00000542728
0.000497251	ENST00000321765
-0.00575598	ENST00000542569
0.00181849	ENST00000446533
0.00287456	ENST00000407472
0.000853381	ENST00000405675
-0.00121938	ENST00000505478
-0.000909602	ENST00000332439
0.00102056	ENST00000308108
-0.000970632	ENST00000356311
-0.000452565	ENST00000535131
0.00431981	ENST00000220514
0.00249392	ENST00000393580
0.000840579	ENST00000470935
-0.00631295	ENST00000482800
6.99483e-05	ENST00000336695
0.000799549	ENST00000481530
-7.24109e-05	ENST00000602784
-0.000411396	ENST00000264042
0.000444072	ENST00000423525
5.26871e-05	ENST00000216129
-0.00074799	ENST00000467277
-0.000320999	ENST00000263776
-0.00105044	ENST00000534035
0.000132995	ENST00000359655
0.00642123	ENST00000382888
-0.000266917	ENST00000374633
0.000449951	ENST00000416858
-1.93709e-05	ENST00000354275
0.00156341	ENST00000307114
-0.00178135	ENST00000373176
-0.000874921	ENST00000314367
0.0017302	ENST00000431099
0.00532835	ENST00000535844
0.000278188	ENST00000260753
-5.58228e-05	ENST00000300060
0.000975728	ENST00000432118
3.17742e-05	ENST00000358715
-4.28822e-05	ENST00000393324
-0.000329972	ENST00000367974
-0.000408335	ENST00000358181
3.80227e-05	ENST00000559449
0.00133586	ENST00000259512
0.000327842	ENST00000357585
-0.000124445	ENST00000392748
-0.000463892	ENST00000449241
0.00203295	ENST00000420919
-0.000192699	ENST00000446198
-0.000291965	ENST00000264538
0.00156394	ENST00000352618
0.000259256	ENST00000544931
-0.00124429	ENST00000494595
-0.0017732	ENST00000378549
-0.00127352	ENST00000441068
-7.8244e-05	ENST00000369272
-0.00084492	ENST00000578284
-0.00106685	ENST00000260047
-0.0058555	ENST00000587424
0.00180483	ENST00000396774
0.000147846	ENST00000480627
-0.000874689	ENST00000326925
0.000330298	ENST00000443979
-0.0018733	ENST00000531818
0.00175766	ENST00000409908
-0.000323317	ENST00000409476
0.00118535	ENST00000464769
0.00471584	ENST00000392521
0.00111659	ENST00000546378
0.00228688	ENST00000243082
0.000725421	ENST00000528718
0.00503849	ENST00000524844
-0.00147632	ENST00000283928
0.00109914	ENST00000550657
0.00465706	ENST00000549490
0.00416691	ENST00000455667
0.000886336	ENST00000588136
-0.000488509	ENST00000216241
0.00762874	ENST00000506578
0.000116985	ENST00000546954
0.00203378	ENST00000428796
0.000623163	ENST00000533429
-0.000919389	ENST00000461384
0.00144052	ENST00000546047
0.0032303	ENST00000261377
-0.000634802	ENST00000529313
-0.000401075	ENST00000527735
-0.000463047	ENST00000458064
0.000772514	ENST00000395577
0.00208382	ENST00000547844
0.00149982	ENST00000371485
0.000958155	ENST00000510693
0.00168907	ENST00000457895
0.000767666	ENST00000461997
0.00131466	ENST00000438444
0.00391696	ENST00000265689
-0.00164121	ENST00000560937
0.000339367	ENST00000440863
0.0058149	ENST00000361288
-0.00318648	ENST00000006658
-0.000175439	ENST00000356488
0.00307596	ENST00000244745
0.00478219	ENST00000342628
-0.00117261	ENST00000326317
0.00200875	ENST00000553185
-4.72688e-05	ENST00000335753
0.000219937	ENST00000311412
0.00122866	ENST00000530934
0.00301958	ENST00000312377
0.0020867	ENST00000454520
0.00197629	ENST00000551016
-0.000253072	ENST00000158771
0.00277038	ENST00000369563
0.000251296	ENST00000523430
0.00343433	ENST00000375774
0.000735909	ENST00000371176
0.00428914	ENST00000542794
0.00119006	ENST00000405867
0.00103649	ENST00000240617
0.00482521	ENST00000574388
-0.00119226	ENST00000594416
-0.000100222	ENST00000483798
-0.000236868	ENST00000480963
0.00193614	ENST00000267868
0.00363775	ENST00000382643
-0.00253078	ENST00000402939
0.00175617	ENST00000366955
-0.00548413	ENST00000496980
0.000521255	ENST00000331456
0.000586137	ENST00000358739
-0.00112997	ENST00000301391
0.000344179	ENST00000343597
0.000250084	ENST00000415817
0.00124861	ENST00000360385
0.00111007	ENST00000366998
-0.00115014	ENST00000330964
-0.000248632	ENST00000491739
-0.000371073	ENST00000441983
0.000276813	ENST00000263255
0.00277424	ENST00000447566
-0.0019561	ENST00000510033
-0.000606757	ENST00000528443
-4.94913e-05	ENST00000271583
-0.00374527	ENST00000606911
-0.00284738	ENST00000435319
-0.00019382	ENST00000524653
-0.000687452	ENST00000520429
-0.00142134	ENST00000434055
0.00135658	ENST00000369163
0.00186644	ENST00000393651
-0.000229144	ENST00000261304
-0.00120521	ENST00000573499
0.000322758	ENST00000374786
-9.17799e-05	ENST00000475723
0.00263806	ENST00000260731
-0.00200938	ENST00000469302
-0.000158294	ENST00000461222
0.000231458	ENST00000378017
3.40283e-05	ENST00000425848
0.00098677	ENST00000533211
0.000809827	ENST00000309996
0.000129806	ENST00000535254
-0.000260539	ENST00000226067
-0.000600456	ENST00000084798
0.000625476	ENST00000251076
0.00124799	ENST00000554831
-0.00017609	ENST00000306268
-4.9966e-05	ENST00000449804
0.000427103	ENST00000563426
-0.0064186	ENST00000529852
0.00118556	ENST00000442805
-0.000979169	ENST00000312428
-0.0024495	ENST00000374865
0.000273427	ENST00000535387
0.00236237	ENST00000300035
0.000949973	ENST00000559519
0.000854395	ENST00000396259
-0.000210436	ENST00000315456
0.00268863	ENST00000481571
0.00714775	ENST00000370508
0.00231858	ENST00000263382
-0.00381014	ENST00000600336
-0.000170934	ENST00000487866
-0.000383328	ENST00000542552
0.000852013	ENST00000527051
-0.000331021	ENST00000504702
-6.10203e-05	ENST00000332585
0.000515741	ENST00000397573
-0.00179106	ENST00000404970
-5.32042e-05	ENST00000488550
-0.000448214	ENST00000534314
-0.00150168	ENST00000413553
0.00423062	ENST00000296484
-0.00256248	ENST00000564349
0.00285644	ENST00000562277
0.000297619	ENST00000261584
-0.00600713	ENST00000491373
0.0011961	ENST00000589735
0.000790315	ENST00000552217
-0.000755539	ENST00000490506
-0.000248515	ENST00000296464
-0.00752083	ENST00000260276
0.000826146	ENST00000369798
0.00133781	ENST00000521310
-0.000368659	ENST00000468676
0.00154922	ENST00000300093
0.00102343	ENST00000567897
0.000181998	ENST00000520991
0.00292791	ENST00000371975
0.00398539	ENST00000478018
-1.01636e-05	ENST00000313871
2.646e-05	ENST00000526774
0.00120983	ENST00000545236
-0.000174673	ENST00000458030
-0.000762028	ENST00000303536
0.000924114	ENST00000265056
0.00246316	ENST00000287598
0.000584458	ENST00000412359
0.00192002	ENST00000341776
-0.00120277	ENST00000433477
0.00182626	ENST00000454366
-0.000309769	ENST00000442253
5.93899e-05	ENST00000360726
0.00209127	ENST00000595600
-9.05612e-05	ENST00000396050
0.00166761	ENST00000319176
0.0010205	ENST00000423980
-0.000522324	ENST00000497089
0.000766395	ENST00000578706
0.000409278	ENST00000380103
0.00455784	ENST00000603864
-0.00208959	ENST00000367600
-0.00105686	ENST00000443059
-0.00382709	ENST00000264595
0.00158282	ENST00000530945
-0.000706299	ENST00000434603
0.00152446	ENST00000353855
0.00146412	ENST00000312175
0.00110726	ENST00000528648
-0.00317581	ENST00000375128
0.000167508	ENST00000440027
0.00105629	ENST00000575040
-0.000146167	ENST00000380062
-0.00105813	ENST00000415268
-0.000989347	ENST00000284110
-0.000468452	ENST00000380749
-0.00127596	ENST00000470009
0.000912822	ENST00000293618
-0.000410019	ENST00000380130
-0.000371174	ENST00000395757
0.00140527	ENST00000485717
-0.0021159	ENST00000280527
0.00146961	ENST00000551245
-0.000156254	ENST00000303586
-0.000940816	ENST00000451013
0.00095847	ENST00000377394
-0.00201039	ENST00000472725
0.000593575	ENST00000437086
-0.0015857	ENST00000584306
-0.000466952	ENST00000568020
-0.0004152	ENST00000509022
-0.000554094	ENST00000521420
-0.00111432	ENST00000520960
-0.00134586	ENST00000519479
0.000556914	ENST00000377793
0.00202637	ENST00000435299
0.00240727	ENST00000275517
-0.00144228	ENST00000574855
0.00025678	ENST00000451132
-0.00213538	ENST00000412285
0.000692968	ENST00000366991
-0.000459144	ENST00000372276
-0.00192282	ENST00000335968
-0.00278248	ENST00000326837
0.000771491	ENST00000215980
0.00122903	ENST00000256442
0.00315084	ENST00000506572
4.98945e-05	ENST00000505500
8.59478e-05	ENST00000507798
-0.00167969	ENST00000303697
-0.00122036	ENST00000597505
-0.010351	ENST00000223428
0.00137769	ENST00000359611
0.000626689	ENST00000005257
0.00572286	ENST00000263440
-0.000347821	ENST00000478700
0.000977738	ENST00000367350
-0.00248005	ENST00000273596
-0.000150319	ENST00000262178
0.00576921	ENST00000543025
0.00576594	ENST00000536437
0.0065503	ENST00000552854
-0.000494652	ENST00000485008
-0.00077658	ENST00000346248
0.000369507	ENST00000393196
0.0034863	ENST00000529334
-0.000925557	ENST00000495510
0.00223237	ENST00000311161
-0.000444518	ENST00000428702
-0.00037572	ENST00000501943
-0.00164876	ENST00000407584
0.00221445	ENST00000265340
0.00236548	ENST00000506438
-0.00037337	ENST00000366159
0.00185562	ENST00000404603
0.00039277	ENST00000340930
-0.000133674	ENST00000416701
-0.00120538	ENST00000446957
0.000660282	ENST00000359193
0.00299236	ENST00000405598
-0.00281017	ENST00000320486
-0.00370154	ENST00000331200
0.00218872	ENST00000455976
0.00118539	ENST00000571708
0.00105874	ENST00000288022
-0.000740641	ENST00000403915
-0.00260265	ENST00000422003
-0.00167841	ENST00000522126
-0.00210968	ENST00000455996
0.000234052	ENST00000484560
0.000107708	ENST00000469266
-0.00218769	ENST00000578234
0.000688263	ENST00000455784
0.000306875	ENST00000456849
-0.000529489	ENST00000371579
-0.000283197	ENST00000506797
0.000368301	ENST00000497385
0.000805532	ENST00000530390
0.000155235	ENST00000372075
-0.000648334	ENST00000396648
0.00113654	ENST00000534488
0.000652168	ENST00000533075
0.000878778	ENST00000449376
0.000809103	ENST00000519124
0.00076405	ENST00000495751
0.000323992	ENST00000553307
0.00354445	ENST00000424142
-0.000122839	ENST00000302079
0.00473255	ENST00000534073
0.000889552	ENST00000326799
-0.00025436	ENST00000354567
-0.00406956	ENST00000466114
-0.000332269	ENST00000465146
-0.00164146	ENST00000530826
-0.00252874	ENST00000537114
-0.00260747	ENST00000444273
-7.49244e-05	ENST00000319338
-0.000266761	ENST00000586811
0.000872477	ENST00000373237
-0.000172439	ENST00000575711
0.000725516	ENST00000587309
0.000209415	ENST00000473030
-0.00125294	ENST00000371059
-0.00022091	ENST00000543561
6.88805e-05	ENST00000418043
0.00137614	ENST00000273920
-6.47785e-05	ENST00000361143
0.000648006	ENST00000517756
-0.00238052	ENST00000509877
0.00302943	ENST00000313288
-0.000570062	ENST00000329451
-0.00102837	ENST00000463427
-0.000424647	ENST00000375442
-0.000132672	ENST00000430117
-0.000459332	ENST00000545227
0.00534775	ENST00000558585
0.00345233	ENST00000260363
-0.000545624	ENST00000587760
-2.01037e-05	ENST00000360105
0.00130572	ENST00000527884
0.00153253	ENST00000250024
8.81908e-06	ENST00000357799
0.00154443	ENST00000425133
-0.000232902	ENST00000355962
-0.000441684	ENST00000601393
-0.00234718	ENST00000476700
0.00103489	ENST00000295750
0.000443062	ENST00000354558
0.000970325	ENST00000526876
-0.00121018	ENST00000460376
0.0021024	ENST00000011619
0.000586623	ENST00000418100
0.0015178	ENST00000537971
0.00110745	ENST00000374787
-0.000768065	ENST00000267842
0.000175469	ENST00000592945
-0.00074586	ENST00000441857
2.72591e-05	ENST00000392324
-0.00200946	ENST00000375244
-0.00122194	ENST00000466865
0.00213509	ENST00000310775
-0.00125422	ENST00000483239
-0.000723823	ENST00000579973
0.00267189	ENST00000394894
0.00152008	ENST00000508792
0.000702785	ENST00000526115
-0.000474686	ENST00000361007
-0.000353305	ENST00000402136
-0.00082221	ENST00000530535
-9.61711e-05	ENST00000492526
-0.00330899	ENST00000479169
0.00117976	ENST00000319285
-0.000378177	ENST00000381154
-0.00104007	ENST00000430824
-0.000402096	ENST00000366873
-0.000855654	ENST00000465098
0.00195139	ENST00000251496
0.000770389	ENST00000514176
-0.00483079	ENST00000588861
-0.00136994	ENST00000587841
0.000643552	ENST00000496503
-0.00164247	ENST00000318065
-0.000235475	ENST00000414835
0.00174756	ENST00000424014
0.000513411	ENST00000265637
0.000338801	ENST00000352433
0.00059514	ENST00000519287
0.00102026	ENST00000357857
0.000816124	ENST00000343762
-0.000265618	ENST00000581645
-0.00104392	ENST00000584567
0.00300742	ENST00000327423
0.000226876	ENST00000368979
-0.000386508	ENST00000443313
0.0023261	ENST00000257549
-0.00103171	ENST00000372492
-0.00282698	ENST00000459919
0.00153516	ENST00000466011
0.00140165	ENST00000487205
0.00181159	ENST00000539084
-0.00184227	ENST00000509282
-5.64059e-05	ENST00000541722
0.0018215	ENST00000301838
0.00156633	ENST00000369528
-0.000233025	ENST00000488355
0.00235933	ENST00000336148
0.000537771	ENST00000492239
-0.00101671	ENST00000511532
0.00303114	ENST00000566454
0.000853315	ENST00000409220
0.00154757	ENST00000430384
-0.00152092	ENST00000467545
7.53537e-05	ENST00000480740
-0.000282134	ENST00000265073
-0.00168166	ENST00000511615
-0.000876363	ENST00000502897
-0.00251549	ENST00000502453
0.00124499	ENST00000367274
-0.00113973	ENST00000275954
0.000377447	ENST00000539760
-3.88785e-05	ENST00000506882
0.00203876	ENST00000446350
-0.00201408	ENST00000572681
0.0023353	ENST00000374523
-0.00215351	ENST00000488010
0.00403398	ENST00000451165
-0.00119367	ENST00000230901
-0.000359899	ENST00000264664
-0.000977233	ENST00000464037
-0.000400426	ENST00000307662
0.000329575	ENST00000428963
-0.000974283	ENST00000367511
-0.000177878	ENST00000320936
-0.00267465	ENST00000406576
-0.000670312	ENST00000572391
-0.00169964	ENST00000569638
-0.000256151	ENST00000541990
0.00208535	ENST00000372927
0.00318634	ENST00000356309
5.90745e-05	ENST00000418724
-0.000343708	ENST00000377270
0.00152956	ENST00000312629
0.000575694	ENST00000525996
-0.00123341	ENST00000343936
-0.000897722	ENST00000329805
0.000801052	ENST00000229794
0.0014518	ENST00000264233
0.00161217	ENST00000488282
-0.000174476	ENST00000498797
0.00203253	ENST00000240423
0.000866375	ENST00000435975
-0.00203532	ENST00000304698
0.00014258	ENST00000268138
0.00149625	ENST00000270617
0.00136256	ENST00000465885
0.000734205	ENST00000540180
-0.00183613	ENST00000380472
0.00218015	ENST00000262460
-0.000304689	ENST00000525089
-0.000526931	ENST00000522335
0.000769199	ENST00000368325
-0.00186102	ENST00000462320
-0.00519338	ENST00000419370
0.00119455	ENST00000471384
0.000331504	ENST00000266252
0.00275919	ENST00000288207
0.00144679	ENST00000383807
0.00046279	ENST00000495055
0.00172432	ENST00000379081
-9.0114e-05	ENST00000398838
0.00436621	ENST00000594092
-0.000481626	ENST00000379177
0.00160925	ENST00000358622
0.000794615	ENST00000393710
0.00142956	ENST00000316423
-0.00115697	ENST00000504169
0.00158602	ENST00000373789
0.00168994	ENST00000536860
-0.00113491	ENST00000464608
-0.00294043	ENST00000314218
-0.000676123	ENST00000476275
0.00203259	ENST00000445152
-0.000685687	ENST00000580243
0.000628675	ENST00000543196
0.000661892	ENST00000603680
-0.000805722	ENST00000454704
-0.000210004	ENST00000372552
0.000731468	ENST00000413995
0.000537258	ENST00000259727
-0.00117588	ENST00000295324
0.00126462	ENST00000219700
6.51266e-06	ENST00000570445
0.000653958	ENST00000455371
-0.00110137	ENST00000405493
-0.00162824	ENST00000606024
-4.32537e-05	ENST00000295008
0.00067913	ENST00000411464
9.6061e-06	ENST00000488222
0.000112098	ENST00000298260
0.000919927	ENST00000400324
0.00401892	ENST00000332954
0.00183815	ENST00000528193
0.000565886	ENST00000392482
6.21683e-05	ENST00000521180
0.0041204	ENST00000542040
0.000498585	ENST00000452961
0.00192004	ENST00000523638
-0.00394926	ENST00000368102
0.00396363	ENST00000265295
-0.00237634	ENST00000374057
0.000553204	ENST00000375940
0.000411773	ENST00000401547
0.00357901	ENST00000600457
0.000323609	ENST00000512087
0.000155041	ENST00000329420
0.000940016	ENST00000423339
0.000148693	ENST00000548147
-0.000739811	ENST00000549574
0.000271355	ENST00000409302
6.57801e-05	ENST00000373998
-0.00256273	ENST00000467337
0.000168997	ENST00000166345
9.08403e-05	ENST00000298684
0.00031161	ENST00000394204
-0.00314201	ENST00000565801
0.00358493	ENST00000360272
-0.00299151	ENST00000573123
-0.00106798	ENST00000309594
-0.000420474	ENST00000418460
9.99961e-05	ENST00000579476
-0.000675477	ENST00000581806
-0.000944636	ENST00000368023
-0.000417785	ENST00000314328
-0.000807679	ENST00000510664
-0.00165452	ENST00000487542
-0.000921479	ENST00000321556
-0.0026747	ENST00000529706
-0.00102761	ENST00000529978
0.00186516	ENST00000543683
0.000261208	ENST00000517458
0.000137776	ENST00000544871
-0.000391742	ENST00000590690
-5.70376e-06	ENST00000290866
-0.000484839	ENST00000376840
0.000482521	ENST00000297157
0.00109723	ENST00000308710
0.001189	ENST00000371877
-0.000992501	ENST00000545756
-0.000886492	ENST00000524564
0.000122529	ENST00000440232
0.000546761	ENST00000249289
-0.000777244	ENST00000483039
-6.98973e-05	ENST00000579794
0.000187015	ENST00000404933
0.000728727	ENST00000394199
-0.000527869	ENST00000595498
-0.00154072	ENST00000600660
0.000829911	ENST00000380026
-0.00292266	ENST00000329516
0.000486084	ENST00000378180
0.00121706	ENST00000472813
-0.00307394	ENST00000370812
-0.00056075	ENST00000478391
-0.000449506	ENST00000373949
0.000733752	ENST00000483273
0.000640729	ENST00000005286
0.00126438	ENST00000429238
-0.000258837	ENST00000401399
0.00189748	ENST00000582469
0.00268653	ENST00000374403
0.000214314	ENST00000518483
0.00195112	ENST00000310864
0.00141887	ENST00000374583
0.00206894	ENST00000566987
-0.000275114	ENST00000495156
0.00922686	ENST00000443241
0.000414502	ENST00000546875
0.000856832	ENST00000378714
-0.000673987	ENST00000295213
0.000917761	ENST00000286067
6.31809e-05	ENST00000527809
-0.00285714	ENST00000376896
-0.00164079	ENST00000276201
0.00289862	ENST00000345865
-0.000439857	ENST00000369739
0.000251142	ENST00000305885
0.00186134	ENST00000251195
-0.000481092	ENST00000562155
-0.000593835	ENST00000275072
-0.000348947	ENST00000377988
0.000906317	ENST00000380265
-0.00661161	ENST00000422535
-0.000676695	ENST00000263666
-0.000633332	ENST00000447485
0.00036734	ENST00000550152
0.00291873	ENST00000314531
0.000358421	ENST00000359623
-0.0020635	ENST00000549393
-2.95406e-06	ENST00000326665
-0.00106395	ENST00000549628
0.000588727	ENST00000290295
0.00118534	ENST00000514252
-0.00140292	ENST00000375735
0.000234077	ENST00000302824
-0.000387583	ENST00000389826
-0.000559521	ENST00000411948
-0.000816823	ENST00000427414
-1.20728e-05	ENST00000278947
-0.00243757	ENST00000488099
-0.000637993	ENST00000360697
-0.00487175	ENST00000418381
-0.000985099	ENST00000258173
0.000200027	ENST00000358577
0.000450804	ENST00000409687
-0.00108584	ENST00000395615
0.000203776	ENST00000290130
0.000452867	ENST00000358654
0.000102949	ENST00000296273
0.000697793	ENST00000418288
0.000971054	ENST00000512810
-2.70598e-05	ENST00000522212
0.00288602	ENST00000395425
0.00123922	ENST00000247191
0.000284874	ENST00000431138
0.00316796	ENST00000456315
-0.000173136	ENST00000378454
0.00348359	ENST00000373657
7.41332e-06	ENST00000392563
-0.000558053	ENST00000490949
-0.00180567	ENST00000493523
0.00128801	ENST00000361729
0.00223294	ENST00000553043
-0.00254514	ENST00000538780
1.21695e-05	ENST00000458204
1.85922e-05	ENST00000358662
0.00140319	ENST00000346991
0.0036057	ENST00000373491
0.000923861	ENST00000478924
-0.000346011	ENST00000418334
-0.000530143	ENST00000466526
-0.000721993	ENST00000570298
-0.00191589	ENST00000409381
-0.00138248	ENST00000537103
-0.000715525	ENST00000373190
0.000370265	ENST00000266970
-4.03567e-06	ENST00000296533
-0.00015194	ENST00000509586
0.00229209	ENST00000368654
0.00203372	ENST00000428445
5.217e-05	ENST00000396807
3.87867e-05	ENST00000256078
-0.000180109	ENST00000510291
0.00151024	ENST00000573784
0.00224579	ENST00000450932
0.00217125	ENST00000454175
-0.000926654	ENST00000372452
0.00153864	ENST00000372444
-0.00272215	ENST00000353533
-0.000323934	ENST00000518815
0.000647238	ENST00000342234
0.00187676	ENST00000395927
3.9687e-05	ENST00000511455
-0.00175284	ENST00000450876
0.00483102	ENST00000216225
0.0021145	ENST00000358410
-0.000633774	ENST00000300441
-0.000635563	ENST00000502729
0.000274671	ENST00000355112
0.000563397	ENST00000559724
0.000891061	ENST00000601365
-0.00113515	ENST00000607020
-0.00025915	ENST00000366855
0.000322014	ENST00000307897
4.98794e-05	ENST00000446801
-0.000535968	ENST00000484663
5.92285e-05	ENST00000332070
-0.00390726	ENST00000284669
-4.03694e-05	ENST00000341349
8.21002e-06	ENST00000489841
-0.000977935	ENST00000357060
-0.00053623	ENST00000428708
0.00172294	ENST00000572498
0.000554702	ENST00000313655
0.000267699	ENST00000550527
0.00121267	ENST00000316156
0.000446045	ENST00000543284
0.00493752	ENST00000344924
0.00050684	ENST00000505907
-1.99065e-05	ENST00000528889
-0.00331219	ENST00000200652
0.000915015	ENST00000569549
0.00578109	ENST00000391702
0.00178877	ENST00000596498
-0.000452258	ENST00000588094

[truncated: 6 more sheets: TCGA_SC_Gene_M, TCGA_SC_Gene_N, TCGA_SC_Gene_T, TCGA_SC_Iso_M, TCGA_SC_Iso_N, TCGA_SC_Iso_T]
